# Supplementary material for: Defining microbial community functions in chronic human infection with metatranscriptomics
Source: mSystems. 2023 Oct 12;8(6):e00593-23. doi: 10.1128/msystems.00593-23 (PMC10734476; doi:10.1128/msystems.00593-23)
Supplement: Data Set S2 — Differentially expressed functions as identified by SAMSA2 and HUMANn3. [file msystems.00593-23-s0002.xlsx]

## Sheet: Stratified non-DE functions
Dataset S2: Functional analysis data. Sheet 1 (Stratified Conserved Functions)- highlighted conserved functions identified with HUMANn3 and SAMSA2 and bacterial contribution to these functions. Sheet 2 (Stratified DE Functions)- highlighted differentially expressed functions identified with HUMANn3 and SAMSA2 and bacterial contribution to these functions. Sheet 3 (HUMANn3 MaasLin DE) - all differ…
Sheet 1
Enzyme Class	Function	Tool	Major Contributor
1.11.1.15: Peroxiredoxin	Response to reactive oxygen species	HUMANn3	CF: P. aeruginosa, Prevotella pleuritidis, Prevotella jejuni, S. aureus CW: S. aureus, Fusobacterium nucleatum, A. vaginalis, F. magna
1.11.1.6: Catalase	Response to reactive oxygen species	HUMANn3	CF: P. aeruginosa, R. mucilaginosa, S. aureus. CW: majorly unclassified
3.4.21.53: Endopeptidase La	Bacterial competition	HUMANn3	CF: P. aeruginosa, P. melaninogenica CW: A. vaginalis
3.4.24.75: Lysostaphin	Bacterial competition	HUMANn3	CF: P. aeruginosa, S. aureus CW: S. aureus, P. mirabilis
2.8.1.8: Lipoyl synthase	Virulence	HUMANn3	CF: P. aeruginosa, Rothia dentocariosa, S. aureus CW: S. aureus, S. epidermidis, F. magna
6.3.4.14: Biotin carboxylase	Fatty acid biosynthesis	HUMANn3	CF: P. aeruginosa, S. aureus CW: S. oralis, S. aureus, S. agalactiae
4.99.1.1: Ferrochelatase	Iron storage and uptake	HUMANn3	CF: P. aeruginosa, S. aureus CW: S. aureus
2.5.1.16: Spermidine synthase	Biofilm formation	HUMANn3	CF: P. aeruginosa CW: mostly unclassified
Biofilm PGA outer membrane secretin PgaA	Biofilm formation	SAMSA2	Unclassified
Staphylocoagulase	Tissue destruction and virulence	SAMSA2	Unclassified
Hemolysin III	Tissue destruction and virulence	SAMSA2	Unclassified
Multidrug resistance efflux pump PmrA	Antibiotics resistance	SAMSA2	Unclassified

## Sheet: Stratified DE functions
Sheet 2
Enzyme Class	Function	Where Prevalent?	Tool	Major Contributor
1.16.3.1: Ferroxidase	Iron storage and uptake	CF	HUMANn3	P. aeruginosa, S. aureus, S. pneumoniae
1.16.3.2: Bacterial non-heme ferritin	Iron storage and uptake	CF	HUMANn3, SAMSA2	R. mucilaginosa, S. aureus, P. melaninogenica
1.8.1.9: Thioredoxin-disulfide reductase	Response to reactive oxygen species	CF	HUMANn3	P. aeruginosa, Prevotella nigrescens, S. aureus,
				P. melaninogenica
1.15.1.2: Superoxide reductase	Response to reactive oxygen species	CW	HUMANn3	A. lactolyticus, A. vaginalis, A. prevotii, Prevotella timonensis
3.4.21.92: Endopeptidase Clp	Virulence	CF	HUMANn3	P. aeruginosa, S. aureus, P. melaninogenica
3.1.1.5: Lysophospholipase	Tissue destruction and virulence	CW	HUMANn3, SAMSA2	S. aureus
3.5.2.6: Beta lactamase	Antibiotics resistance	CF	HUMANn3	P. aeruginosa, S. aureus, S. pneumoniae,
				H. influenzae, H. parainfluenzae
3.5.2.19: Streptothricin hydrolase	Antibiotics resistance	CF	HUMANn3	P. aeruginosa
3.1.31.1: Micrococcal nuclease	Tissue destruction and virulence	CW	HUMANn3	S. aureus, Peptostreptococcus anaerobius
3.5.3.6: Arginine deiminase	Biofilm formation	CF	HUMANn3	P. aeruginosa, S. parasanguinis, S. aureus, Parvimonas sp.
2.4.1.33: Mannuronan synthase (Alg8)	Biofilm formation	CF	HUMANn3, SAMSA2	P. aeruginosa
4.2.2.3: Poly beta D mannuronate lyase	Biofilm formation	CF	HUMANn3	P. aeruginosa
Thioredoxin	Response to reactive oxygen species	CW	SAMSA2	Unclassified
1.15.1.1: Superoxide dismutase & 1.11.1.9: Glutathione peroxidase	Response to reactive oxygen species	CW	HUMANn3	Unclassified
3.4.24.35: Gelatinase B & 3.2.1.35: Hyaluronoglucosaminidase	Tissue destruction and virulence	CW	HUMANn3	Unclassified
3.4.11.9: Xaa-Pro aminopeptidase, 3.4.25.1: Proteasome endopeptidase complex, 3.4.24.7: Interstitial collagenase & 3.4.11.14: Cytosol alanyl aminopeptidase	Tissue destruction and virulence	CW	HUMANn3	Mostly unclassified
3.4.11.2: Membrane alanyl aminopeptidase	Tissue destruction and virulence	CW	HUMANn3, SAMSA2	Mostly unclassified
3.1.1.23: Acylglycerol lipase	Tissue destruction and virulence	CW	HUMANn3, SAMSA2	Unclassified
3.1.1.4: Phospholipase A(2), 3.1.1.3: Triacylglycerol lipase & 3.1.4.4: Phospholipase D	Tissue destruction and virulence	CW	HUMANn3	Unclassified
3.4.24.24: Gelatinase A	Tissue destruction and virulence	CW	HUMANn3	Unclassified
3.2.1.31: Beta-glucuronidase	Tissue destruction and virulence	CW	HUMANn3, SAMSA2	Unclassified
4.4.1.5: Lactoylglutathione lyase	Tissue destruction and virulence	CW	HUMANn3	Mostly unclassified
Fosfomycin resistance (FosA), Vancomycin B-type resistance	Antibiotics resistance	CF	SAMSA2	Unclassified
ABC-type multidrug transport system, ATPase component	Antibiotics resistance	CW	SAMSA2	Unclassified
Multiple Siderophore staphylobactyin biosythesis protein	Iron storage and uptake	CF	SAMSA2	Unclassified
Multiple alginate biosynthesis proteins	Biofilm formation	CF	SAMSA2	Unclassified

## Sheet: HUMANn3 MaasLin DE
Function	Functional Category	log2FC	neg. log10qval	coef	stderr	pval	qval	CW Sum	CW Mean	CF Sum	CF Mean
2.7.11.22: Cyclin-dependent kinase	Signaling	17.5475	22.2175	12.163	0.867755	7.4e-25	6.06e-23	0.00306026	4.43516e-05	0	0
3.5.1.98: Histone deacetylase	Transcription/Translation	15.3492	23.8097	10.6392	0.706037	6.31e-27	1.55e-24	0.00549971	7.9706e-05	0	0
3.4.22.15: Cathepsin L	Peptidase	15.1991	25.8041	10.5352	0.650536	4.49e-29	1.57e-26	0.0116951	0.000169494	0	0
3.1.4.11: Phosphoinositide phospholipase C	Virulence	14.9196	21.063	10.3415	0.777749	2.08e-23	8.65e-22	0.00377157	5.46605e-05	9.77225e-06	3.05383e-07
3.4.22.1: Cathepsin B	Peptidase	14.7725	27.3439	10.2395	0.591044	3.69e-31	4.53e-28	0.0226817	0.00032872	0.000158324	4.94763e-06
6.3.2.19: Transferred entry: 2.3.2.23, 2.3.2.27 and 6.2.1.45	Vitamin/Co-factor Metabolism	14.7021	16.5952	10.1907	0.933088	1.8e-18	2.54e-17	0.000183899	2.66521e-06	0	0
3.2.1.113: Mannosyl-oligosaccharide 1,2-alpha-mannosidase	Tissue destruction	14.6311	20.4685	10.1415	0.781315	9.18e-23	3.4e-21	0.0012538	1.8171e-05	0	0
3.4.24.24: Gelatinase A	Biofilm Formation	14.4661	27.3354	10.0272	0.582204	5.64e-31	4.62e-28	0.0137399	0.000199129	0.000133667	4.17709e-06
1.14.11.4: Procollagen-lysine 5-dioxygenase	Amino acid metabolism	14.4161	22.5361	9.99251	0.702447	2.85e-25	2.91e-23	0.00204782	2.96786e-05	0	0
2.3.1.48: Histone acetyltransferase	DNA modification	14.3857	23.2366	9.97143	0.678995	3.52e-26	5.8e-24	0.00468424	6.78875e-05	0	0
2.4.1.41: Polypeptide N-acetylgalactosaminyltransferase	Glycan biosynthesis	14.258	20.1469	9.88291	0.772117	2.15e-22	7.13e-21	0.00285837	4.14256e-05	0	0
2.7.11.30: Receptor protein serine/threonine kinase	Signaling	14.2446	19.8928	9.87358	0.780579	4.38e-22	1.28e-20	0.0103827	0.000150473	5.96292e-06	1.86341e-07
3.4.22.38: Cathepsin K	Peptidase	14.2287	19.7959	9.86258	0.783201	5.73e-22	1.6e-20	0.0167429	0.000242651	0	0
2.3.1.50: Serine C-palmitoyltransferase	Fatty acid metabolism	14.1621	21.0996	9.81644	0.73664	1.81e-23	7.95e-22	0.000673049	9.75433e-06	0	0
3.4.22.53: Calpain-2	Tissue destruction	14.0028	21.3449	9.70601	0.719793	8.66e-24	4.52e-22	0.00125176	1.81415e-05	0	0
2.4.2.30: NAD(+) ADP-ribosyltransferase	DNA replication/repair	13.9966	18.4908	9.70171	0.814985	1.54e-20	3.23e-19	0.00505373	7.32425e-05	2.68809e-06	8.40027e-08
2.7.4.14: UMP/CMP kinase	Nucleotide & Nucleoside metabolism	13.9941	21.7721	9.69996	0.704899	2.41e-24	1.69e-22	0.00136284	1.97513e-05	0	0
7.6.2.1: NO_NAME	Transport	13.8764	19.6038	9.61841	0.77034	9.51e-22	2.49e-20	0.00635739	9.2136e-05	7.8111e-06	2.44097e-07
2.3.2.27: RING-type E3 ubiquitin transferase	Vitamin/Co-factor Metabolism	13.8507	22.2396	9.60057	0.683665	6.57e-25	5.76e-23	0.0192065	0.000278354	1.29031e-06	4.03222e-08
3.4.25.1: Proteasome endopeptidase complex	Tissue destruction	13.7532	26.9547	9.53301	0.564304	2.26e-30	1.11e-27	0.0477171	0.000691552	3.9732e-05	1.24163e-06
3.4.19.12: Ubiquitinyl hydrolase 1	Protease	13.7153	26.7055	9.50671	0.568762	4.82e-30	1.97e-27	0.0179046	0.000259487	2.40937e-05	7.52927e-07
2.7.10.1: Receptor protein-tyrosine kinase	Signaling	13.7041	16.0799	9.49894	0.890803	6.37e-18	8.32e-17	0.0231415	0.000335384	0.000164901	5.15316e-06
1.14.11.2: Procollagen-proline dioxygenase	Amino acid metabolism	13.6492	23.2366	9.46088	0.644281	3.54e-26	5.8e-24	0.00134738	1.95272e-05	2.41093e-06	7.53416e-08
3.4.24.80: Membrane-type matrix metalloproteinase-1	Tissue destruction	13.6134	18.7773	9.4361	0.783251	7.73e-21	1.67e-19	0.00752628	0.000109077	0	0
5.3.3.12: L-dopachrome isomerase	Amino acid metabolism	13.61	22.5391	9.43373	0.662664	2.71e-25	2.89e-23	0.00545097	7.89996e-05	0	0
3.4.24.7: Interstitial collagenase	Tissue destruction	13.5841	19.4101	9.41575	0.760872	1.61e-21	3.89e-20	0.029585	0.000428769	0	0
1.3.1.24: Biliverdin reductase	Iron acquisition	13.5381	23.1599	9.38391	0.642514	5.07e-26	6.92e-24	0.00238936	3.46284e-05	0	0
2.4.1.50: Procollagen galactosyltransferase	Amino acid metabolism	13.528	19.4776	9.37693	0.755397	1.34e-21	3.33e-20	0.00121831	1.76567e-05	0	0
7.1.1.2: NO_NAME	Vitamin/Co-factor Biosynthesis	13.5114	16.289	9.36542	0.869822	3.83e-18	5.14e-17	0.00287002	4.15945e-05	4.11603e-05	1.28626e-06
2.4.99.4: Beta-galactoside alpha-2,3-sialyltransferase	Glycan biosynthesis	13.4747	20.1746	9.33993	0.728606	1.96e-22	6.69e-21	0.00154276	2.23589e-05	0	0
3.9.1.3: NO_NAME	Amino acid metabolism	13.459	18.2343	9.32909	0.792653	2.94e-20	5.83e-19	0.000734677	1.06475e-05	0	0
3.6.5.5: Dynamin GTPase	Signaling	13.4484	23.9136	9.32174	0.615469	4.48e-27	1.22e-24	0.000796799	1.15478e-05	0	0
2.3.2.26: HECT-type E3 ubiquitin transferase	Vitamin/Co-factor Metabolism	13.3343	22.2343	9.24266	0.658675	6.89e-25	5.83e-23	0.0153974	0.000223151	2.62973e-06	8.21791e-08
3.2.1.24: Alpha-mannosidase	Carbohydrate metabolism	13.2884	21.0953	9.21084	0.691506	1.86e-23	8.03e-22	0.00210064	3.0444e-05	8.62142e-07	2.69419e-08
3.4.22.52: Calpain-1	Tissue destruction	13.24	19.7545	9.17723	0.730264	6.47e-22	1.76e-20	0.000915434	1.32672e-05	0	0
2.3.2.31: NO_NAME	Vitamin/Co-factor Metabolism	13.2219	24.6402	9.16473	0.589353	7.46e-28	2.29e-25	0.00670394	9.71586e-05	3.65411e-06	1.14191e-07
3.2.1.17: Lysozyme	Bacterial competition	13.2177	23.2328	9.16179	0.624609	3.82e-26	5.85e-24	0.0311734	0.000451788	7.45244e-05	2.32889e-06
2.1.1.43: Histone-lysine N-methyltransferase	Amino acid metabolism	13.1356	20.5436	9.10491	0.699061	7.45e-23	2.86e-21	0.0245504	0.000355803	2.07277e-05	6.47742e-07
3.4.21.46: Complement factor D	Protease	13.1036	16.6635	9.08269	0.828635	1.49e-18	2.17e-17	0.00472574	6.8489e-05	0	0
2.7.1.149: 1-phosphatidylinositol-5-phosphate 4-kinase	Carbohydrate metabolism	13.0832	20.6108	9.06856	0.694184	6.2e-23	2.45e-21	0.000241903	3.50584e-06	0	0
3.4.14.9: Tripeptidyl-peptidase I	Tissue destruction	13.0826	21.1707	9.06813	0.677689	1.4e-23	6.75e-22	0.000664294	9.62745e-06	0	0
3.5.4.12: dCMP deaminase	Nucleotide & Nucleoside metabolism	12.9822	19.6615	8.99857	0.718836	8.16e-22	2.18e-20	0.00092221	1.33654e-05	4.06701e-06	1.27094e-07
3.1.3.4: Phosphatidate phosphatase	Cell wall & cell membrane biosynthesis	12.9456	20.0506	8.97318	0.703797	2.72e-22	8.9e-21	0.00289206	4.19139e-05	4.66942e-06	1.45919e-07
3.4.21.26: Prolyl oligopeptidase	Tissue destruction	12.9392	17.279	8.96874	0.795204	3.17e-19	5.26e-18	0.00184571	2.67495e-05	4.15594e-06	1.29873e-07
3.4.16.5: Carboxypeptidase C	Tissue destruction	12.9057	21.0851	8.94554	0.672034	1.94e-23	8.22e-22	0.00104911	1.52045e-05	0	0
3.4.14.5: Dipeptidyl-peptidase IV	Tissue destruction	12.8965	15.8697	8.9392	0.846544	1.06e-17	1.35e-16	0.00263766	3.8227e-05	1.35253e-05	4.22667e-07
3.4.24.11: Neprilysin	Peptidase	12.8858	18.3585	8.93179	0.754761	2.16e-20	4.38e-19	0.00472652	6.85003e-05	7.91356e-06	2.47299e-07
3.4.22.16: Cathepsin H	Peptidase	12.7963	21.567	8.86969	0.649972	4.09e-24	2.71e-22	0.00117377	1.70112e-05	0	0
2.7.11.24: Mitogen-activated protein kinase	Signaling	12.7861	22.6345	8.86268	0.619584	1.99e-25	2.32e-23	0.00935865	0.000135633	1.38762e-05	4.33631e-07
3.4.24.17: Stromelysin 1	Tissue destruction	12.7707	17.0092	8.852	0.794818	6.3e-19	9.79e-18	0.0127659	0.000185013	0	0
1.6.2.2: Cytochrome-b5 reductase	ROS detoxification	12.7329	20.4868	8.82575	0.679268	8.63e-23	3.26e-21	0.00553967	8.02851e-05	2.91368e-06	9.10525e-08
3.1.13.4: Poly(A)-specific ribonuclease	Transcription/Translation	12.7005	17.8962	8.80334	0.759414	6.92e-20	1.27e-18	0.000782317	1.13379e-05	0	0
6.2.1.45: E1 ubiquitin-activating enzyme	Vitamin/Co-factor Metabolism	12.6606	21.1124	8.77564	0.657453	1.64e-23	7.72e-22	0.000895686	1.2981e-05	0	0
2.7.11.13: Protein kinase C	Signaling	12.6475	21.1124	8.76655	0.657164	1.7e-23	7.72e-22	0.00369661	5.3574e-05	1.51884e-05	4.74638e-07
2.3.1.199: Very-long-chain 3-oxoacyl-CoA synthase	Fatty acid biosynthesis	12.6438	17.9136	8.76399	0.755293	6.56e-20	1.22e-18	0.00406296	5.88835e-05	8.36956e-06	2.61549e-07
1.1.1.149: 20-alpha-hydroxysteroid dehydrogenase	Steroid biosynthesis	12.605	14.7959	8.73709	0.871265	1.44e-16	1.6e-15	0.000757926	1.09844e-05	5.99417e-06	1.87318e-07
2.4.1.80: Ceramide glucosyltransferase	Steroid biosynthesis	12.6003	18.4413	8.73385	0.735247	1.74e-20	3.62e-19	0.000537376	7.78806e-06	0	0
2.7.11.15: [Beta-adrenergic-receptor] kinase	Signaling	12.5762	22.3726	8.71715	0.617111	4.49e-25	4.24e-23	0.000454777	6.59097e-06	3.69652e-07	1.15516e-08
2.7.12.1: Dual-specificity kinase	Signaling	12.5426	20.1543	8.69389	0.678889	2.09e-22	7.01e-21	0.00125509	1.81898e-05	2.09378e-06	6.54307e-08
5.3.2.1: Phenylpyruvate tautomerase	Amino acid metabolism	12.5312	21.9914	8.68595	0.625628	1.37e-24	1.02e-22	0.00541732	7.85119e-05	0	0
3.4.18.1: Cathepsin X	Peptidase	12.5273	20.4067	8.68328	0.670967	1.1e-22	3.92e-21	0.0067915	9.84275e-05	0	0
1.3.1.20: Trans-1,2-dihydrobenzene-1,2-diol dehydrogenase	ROS detoxification	12.5074	16.3261	8.66946	0.803714	3.48e-18	4.72e-17	0.00114112	1.6538e-05	0	0
2.5.1.26: Alkylglycerone-phosphate synthase	Fatty acid biosynthesis	12.497	18.7055	8.66227	0.721313	9.29e-21	1.97e-19	0.00179981	2.60843e-05	0	0
2.7.11.11: cAMP-dependent protein kinase	Signaling	12.4779	23.5391	8.64902	0.581366	1.49e-26	2.89e-24	0.000296248	4.29345e-06	0	0
3.2.1.84: Glucan 1,3-alpha-glucosidase	Tissue destruction	12.4715	19.3215	8.64456	0.701333	2.04e-21	4.77e-20	0.0013543	1.96275e-05	0	0
3.4.24.14: Procollagen N-endopeptidase	Tissue destruction	12.4457	15.8601	8.62668	0.817451	1.09e-17	1.38e-16	0.0010547	1.52855e-05	0	0
3.4.21.75: Furin	Protease	12.441	20.4685	8.62345	0.664467	9.27e-23	3.4e-21	0.000584026	8.46415e-06	0	0
3.4.23.5: Cathepsin D	Peptidase	12.414	20.433	8.60474	0.664075	1.02e-22	3.69e-21	0.00452975	6.56485e-05	4.33131e-05	1.35353e-06
3.1.4.4: Phospholipase D	Tissue destruction	12.4094	18.9431	8.60155	0.708844	5.09e-21	1.14e-19	0.0018647	2.70247e-05	1.37059e-05	4.28308e-07
3.1.6.14: N-acetylglucosamine-6-sulfatase	Tissue destruction	12.4078	19.4101	8.60041	0.695006	1.62e-21	3.89e-20	0.00432211	6.26393e-05	1.04369e-05	3.26153e-07
2.7.11.25: Mitogen-activated protein kinase kinase kinase	Signaling	12.3997	21.1124	8.59479	0.644178	1.68e-23	7.72e-22	0.00231427	3.35401e-05	4.33201e-07	1.35375e-08
2.3.3.8: ATP citrate synthase	Central metabolism	12.3736	19.091	8.57675	0.702398	3.54e-21	8.11e-20	0.00107092	1.55206e-05	0	0
1.1.1.96: Diiodophenylpyruvate reductase	Central metabolism	12.3616	16.4318	8.56841	0.790446	2.68e-18	3.7e-17	0.00051074	7.40202e-06	0	0
3.1.3.78: Phosphatidylinositol-4,5-bisphosphate 4-phosphatase	Virulence	12.3577	21.4547	8.56569	0.630793	5.58e-24	3.51e-22	0.00152935	2.21645e-05	0	0
1.3.8.9: Very-long-chain acyl-CoA dehydrogenase	Fatty acid biosynthesis	12.3514	20.2343	8.56133	0.666197	1.69e-22	5.83e-21	0.00234138	3.39331e-05	0	0
1.1.1.51: 3(or 17)-beta-hydroxysteroid dehydrogenase	Steroid biosynthesis	12.3049	19.1959	8.52911	0.69551	2.75e-21	6.37e-20	0.00125276	1.8156e-05	0	0
4.2.3.12: 6-pyruvoyltetrahydropterin synthase	Vitamin/Co-factor Biosynthesis	12.2994	22.9957	8.52532	0.588045	8.24e-26	1.01e-23	0.00131371	1.90393e-05	0	0
2.7.1.67: 1-phosphatidylinositol 4-kinase	Carbohydrate metabolism	12.2607	20.0381	8.49844	0.66716	2.87e-22	9.16e-21	0.000536643	7.77744e-06	0	0
1.3.1.34: 2,4-dienoyl-CoA reductase (NADPH)	ROS detoxification	12.2227	21.4271	8.47211	0.625036	6.25e-24	3.74e-22	0.00212233	3.07583e-05	0	0
1.11.1.12: Phospholipid-hydroperoxide glutathione peroxidase	ROS detoxification	12.2196	20.6799	8.46998	0.646495	5.19e-23	2.09e-21	0.0011448	1.65913e-05	0	0
3.1.1.13: Sterol esterase	Fatty acid biosynthesis	12.1239	17.3468	8.40367	0.742879	2.69e-19	4.5e-18	0.00121547	1.76155e-05	0	0
3.1.4.12: Sphingomyelin phosphodiesterase	Fatty acid metabolism	12.1235	12.821	8.40337	0.928848	1.8e-14	1.51e-13	0.000152314	2.20744e-06	0	0
2.7.1.137: Phosphatidylinositol 3-kinase	Carbohydrate metabolism	12.0964	17	8.38455	0.753235	6.48e-19	1e-17	0.000983436	1.42527e-05	0	0
2.1.1.233: [Phosphatase 2A protein]-leucine-carboxy methyltransferase	Methyltransferase	12.0376	17.3595	8.34383	0.737038	2.58e-19	4.37e-18	0.000359824	5.21484e-06	0	0
1.8.3.2: Thiol oxidase	ROS detoxification	11.9964	21.3372	8.31526	0.617031	9e-24	4.6e-22	0.00308795	4.47528e-05	0	0
1.8.4.2: Protein-disulfide reductase (glutathione)	ROS detoxification	11.993	23.0883	8.31294	0.571077	6.31e-26	8.16e-24	0.000433567	6.28358e-06	1.46062e-06	4.56444e-08
2.3.1.23: 1-acylglycerophosphocholine O-acyltransferase	Cell wall & cell membrane biosynthesis	11.9826	17.9706	8.3057	0.713993	5.69e-20	1.07e-18	0.00185692	2.69119e-05	5.4116e-05	1.69113e-06
3.1.3.53: [Myosin-light-chain] phosphatase	Signaling	11.9572	21.4001	8.28809	0.612743	7.13e-24	3.98e-22	0.000571363	8.28062e-06	6.25707e-06	1.95533e-07
3.1.3.64: Phosphatidylinositol-3-phosphatase	Carbohydrate metabolism	11.954	17.2725	8.28591	0.735047	3.26e-19	5.34e-18	0.000613073	8.88511e-06	0	0
3.1.3.95: Phosphatidylinositol-3,5-bisphosphate 3-phosphatase	Carbohydrate metabolism	11.954	17.2725	8.28591	0.735047	3.26e-19	5.34e-18	0.000613073	8.88511e-06	0	0
3.1.3.56: Inositol-polyphosphate 5-phosphatase	Carbohydrate metabolism	11.9418	21.4034	8.27743	0.611657	6.92e-24	3.95e-22	0.000479171	6.94451e-06	1.42689e-06	4.45904e-08
3.4.22.27: Cathepsin S	Peptidase	11.8965	19.7212	8.24603	0.657074	7.03e-22	1.9e-20	0.00247357	3.58488e-05	1.91379e-05	5.9806e-07
2.7.1.1: Hexokinase	Central metabolism	11.8594	15.6904	8.22031	0.785153	1.64e-17	2.04e-16	0.00229068	3.31983e-05	0	0
2.4.99.18: Dolichyl-diphosphooligosaccharide--protein glycotransferase	Polysaccharide biosynthesis	11.8311	18.9393	8.20071	0.676024	5.18e-21	1.15e-19	0.000853325	1.2367e-05	0	0
2.3.1.67: 1-alkylglycerophosphocholine O-acetyltransferase	Cell wall & cell membrane biosynthesis	11.8247	17.9066	8.19627	0.706661	6.72e-20	1.24e-18	0.00169367	2.45459e-05	5.4116e-05	1.69113e-06
1.1.1.102: 3-dehydrosphinganine reductase	Fatty acid biosynthesis	11.8042	18.0278	8.18206	0.701556	4.93e-20	9.38e-19	0.00042276	6.12696e-06	0	0
1.1.1.178: 3-hydroxy-2-methylbutyryl-CoA dehydrogenase	Carbohydrate metabolism	11.7987	17.1925	8.17827	0.728296	4.02e-19	6.42e-18	0.00125276	1.8156e-05	1.16018e-05	3.62556e-07
3.4.11.21: Aspartyl aminopeptidase	Tissue destruction	11.7133	18.0376	8.11907	0.695596	4.71e-20	9.17e-19	0.000336121	4.87132e-06	0	0
2.7.12.2: Mitogen-activated protein kinase kinase	Signaling	11.7095	17.1494	8.1164	0.724282	4.5e-19	7.09e-18	0.000349753	5.06888e-06	0	0
3.5.1.23: Ceramidase	Fatty acid metabolism	11.7074	18.2557	8.11497	0.688809	2.78e-20	5.55e-19	0.0015761	2.2842e-05	2.81694e-05	8.80295e-07
2.7.1.138: Ceramide kinase	Fatty acid metabolism	11.6822	22.2062	8.09748	0.578241	7.86e-25	6.22e-23	0.000517991	7.50712e-06	0	0
2.7.8.11: CDP-diacylglycerol--inositol 3-phosphatidyltransferase	Carbohydrate metabolism	11.6528	14.1844	8.0771	0.830403	6.34e-16	6.54e-15	0.000677598	9.82026e-06	0	0
3.1.2.22: Palmitoyl-protein hydrolase	Fatty acid biosynthesis	11.6129	17.567	8.04947	0.704439	1.54e-19	2.71e-18	0.000966655	1.40095e-05	3.19297e-06	9.97803e-08
4.1.1.35: UDP-glucuronate decarboxylase	Carbohydrate metabolism	11.5987	19.7773	8.03962	0.638999	6.04e-22	1.67e-20	7.61384e-05	1.10345e-06	0	0
1.4.3.13: Protein-lysine 6-oxidase	Polysaccharide biosynthesis	11.5964	17.4711	8.03798	0.706451	1.96e-19	3.38e-18	0.00239191	3.46654e-05	0	0
1.11.1.9: Glutathione peroxidase	ROS detoxification	11.5623	21.8729	8.01438	0.580043	1.86e-24	1.34e-22	0.00305262	4.42409e-05	2.68945e-05	8.40453e-07
2.4.1.66: Procollagen glucosyltransferase	Polysaccharide biosynthesis	11.5606	18.2684	8.01322	0.679719	2.68e-20	5.39e-19	0.000422769	6.12708e-06	0	0
4.6.1.2: Guanylate cyclase	Signaling	11.5389	12.1688	7.99817	0.916653	8.73e-14	6.78e-13	0.00121733	1.76424e-05	0	0
2.4.1.222: O-fucosylpeptide 3-beta-N-acetylglucosaminyltransferase	Polysaccharide biosynthesis	11.5365	17.7282	7.99648	0.694795	1.04e-19	1.87e-18	0.000749106	1.08566e-05	0	0
3.5.4.6: AMP deaminase	Nucleotide & Nucleoside metabolism	11.5279	19.3904	7.99052	0.646416	1.72e-21	4.07e-20	0.00115518	1.67417e-05	0	0
3.3.2.6: Leukotriene-A(4) hydrolase	Arachidonic acid metabolism	11.4861	19.8153	7.96157	0.631649	5.42e-22	1.53e-20	0.00151564	2.19658e-05	3.48568e-06	1.08927e-07
3.4.24.61: Nardilysin	Tissue destruction	11.4393	21.1057	7.92909	0.594704	1.76e-23	7.84e-22	0.000650346	9.42531e-06	2.81094e-06	8.7842e-08
3.4.11.14: Cytosol alanyl aminopeptidase	Iron acquisition	11.4027	19.8327	7.90377	0.626526	5.15e-22	1.47e-20	0.000156372	2.26627e-06	0	0
1.1.1.357: 3-alpha-hydroxysteroid 3-dehydrogenase	ROS detoxification	11.3542	14.5735	7.87012	0.793508	2.47e-16	2.67e-15	0.000383195	5.55355e-06	0	0
3.4.16.2: Lysosomal Pro-Xaa carboxypeptidase	Peptidase	11.321	15.2924	7.84713	0.764025	4.37e-17	5.1e-16	0.00102768	1.48939e-05	0	0
2.4.99.2: Monosialoganglioside sialyltransferase	Steroid biosynthesis	11.269	19.8827	7.81108	0.617912	4.55e-22	1.31e-20	0.000229576	3.32719e-06	0	0
3.2.1.114: Mannosyl-oligosaccharide 1,3-1,6-alpha-mannosidase	Polysaccharide biosynthesis	11.2184	15.5017	7.77599	0.749633	2.64e-17	3.15e-16	0.000576032	8.34829e-06	0	0
1.5.1.30: Flavin reductase (NADPH)	Vitamin/Co-factor Biosynthesis	11.1607	23.7423	7.73602	0.515296	8.11e-27	1.81e-24	0.000622088	9.01576e-06	0	0
3.4.14.2: Dipeptidyl-peptidase II	Tissue destruction	11.1189	18.3635	7.70701	0.651043	2.12e-20	4.33e-19	0.000312407	4.52763e-06	0	0
2.1.1.319: NO_NAME	Methyltransferase	11.1006	17.4271	7.69432	0.677669	2.2e-19	3.74e-18	0.000248212	3.59727e-06	0	0
2.7.11.16: [G-protein-coupled receptor] kinase	Signaling	11.0586	19.6038	7.66523	0.613942	9.54e-22	2.49e-20	0.000279158	4.04576e-06	0	0
3.4.24.81: ADAM10 endopeptidase	Peptidase	10.9645	16.2464	7.59998	0.707299	4.27e-18	5.67e-17	0.000484118	7.01621e-06	5.09561e-06	1.59238e-07
3.1.1.23: Acylglycerol lipase	Tissue destruction	10.911	16.2976	7.56291	0.702068	3.74e-18	5.04e-17	0.000930795	1.34898e-05	5.34045e-05	1.66889e-06
5.4.2.3: Phosphoacetylglucosamine mutase	Carbohydrate metabolism	10.8872	13.2823	7.54646	0.813153	5.7e-15	5.22e-14	0.000309474	4.48513e-06	6.48539e-07	2.02668e-08
1.1.1.2: Alcohol dehydrogenase (NADP(+))	Central metabolism	10.8745	21.4214	7.53762	0.556407	6.48e-24	3.79e-22	0.00157208	2.27837e-05	7.52421e-06	2.35132e-07
2.7.7.15: Choline-phosphate cytidylyltransferase	Cell wall & cell membrane biosynthesis	10.8744	15.5086	7.53756	0.726335	2.58e-17	3.1e-16	0.000535709	7.76389e-06	2.83733e-05	8.86667e-07
2.3.1.20: Diacylglycerol O-acyltransferase	Cell wall & cell membrane biosynthesis	10.8718	19.8962	7.53576	0.595275	4.18e-22	1.27e-20	0.000823286	1.19317e-05	0	0
2.3.1.76: Retinol O-fatty-acyltransferase	Fatty acid biosynthesis	10.8705	19.8962	7.53484	0.595186	4.17e-22	1.27e-20	0.000822621	1.1922e-05	0	0
3.7.1.3: Kynureninase	Amino acid metabolism	10.8327	16.2774	7.50863	0.697786	3.96e-18	5.28e-17	0.0013594	1.97014e-05	3.87517e-05	1.21099e-06
3.4.21.73: U-plasminogen activator	Peptidase	10.7431	16.0615	7.44656	0.698984	6.69e-18	8.68e-17	0.00234567	3.39953e-05	0.000112985	3.53077e-06
1.1.1.81: Hydroxypyruvate reductase	Amino acid metabolism	10.7162	21.4498	7.42793	0.547332	5.79e-24	3.55e-22	0.000542345	7.86007e-06	6.65883e-06	2.08088e-07
3.6.3.8: Calcium-transporting ATPase	Transport	10.715	19.9355	7.42711	0.585467	3.68e-22	1.16e-20	0.00691124	0.000100163	0.000116806	3.6502e-06
6.5.1.3: RNA ligase (ATP)	Transcription/Translation	10.7092	17.011	7.42307	0.666391	6.24e-19	9.75e-18	0.000531409	7.70158e-06	0	0
3.1.3.46: Fructose-2,6-bisphosphate 2-phosphatase	Carbohydrate metabolism	10.6988	22.4908	7.41584	0.52247	3.29e-25	3.23e-23	0.00353643	5.12526e-05	1.19885e-05	3.7464e-07
1.14.14.18: NO_NAME	Iron acquisition	10.6666	12.6676	7.39356	0.824062	2.6e-14	2.15e-13	0.00694075	0.000100591	0.000324732	1.01479e-05
4.2.1.134: Very-long-chain (3R)-3-hydroxyacyl-CoA dehydratase	Fatty acid biosynthesis	10.6375	13.1701	7.37335	0.799789	7.72e-15	6.76e-14	0.00238925	3.46268e-05	0	0
4.1.2.27: Sphinganine-1-phosphate aldolase	Fatty acid metabolism	10.6287	16.4461	7.36724	0.679117	2.58e-18	3.58e-17	0.000391501	5.67393e-06	0	0
2.7.1.173: Nicotinate riboside kinase	Vitamin/Co-factor Biosynthesis	10.5316	14.6596	7.29996	0.732891	2.01e-16	2.19e-15	0.000287366	4.16472e-06	0	0
2.4.1.117: Dolichyl-phosphate beta-glucosyltransferase	Cell wall & cell membrane biosynthesis	10.4997	16.6198	7.27786	0.665525	1.68e-18	2.4e-17	0.000410402	5.94786e-06	0	0
2.7.11.2: [Pyruvate dehydrogenase (acetyl-transferring)] kinase	Signaling	10.4233	13.4841	7.22489	0.770321	3.51e-15	3.28e-14	0.00157282	2.27945e-05	0	0
5.3.99.2: Prostaglandin-D synthase	Arachidonic acid metabolism	10.3976	12.7447	7.20707	0.799983	2.17e-14	1.8e-13	0.00135422	1.96264e-05	0	0
2.7.8.29: L-serine-phosphatidylethanolamine phosphatidyltransferase	Cell wall & cell membrane biosynthesis	10.3927	14.7905	7.20366	0.718641	1.47e-16	1.62e-15	0.000372015	5.39152e-06	0	0
1.6.2.4: NADPH--hemoprotein reductase	ROS detoxification	10.3769	19.3904	7.19275	0.581891	1.72e-21	4.07e-20	0.000999764	1.44893e-05	2.416e-06	7.55e-08
2.7.11.21: Polo kinase	Signaling	10.369	14.3716	7.18721	0.73192	4.01e-16	4.25e-15	0.000960259	1.39168e-05	3.18676e-05	9.95862e-07
3.4.21.112: Site-1 protease	Peptidase	10.3607	17.567	7.18151	0.62844	1.54e-19	2.71e-18	0.000312382	4.52728e-06	0	0
1.1.1.10: L-xylulose reductase	Carbohydrate metabolism	10.358	19.4389	7.17959	0.579346	1.48e-21	3.64e-20	0.000520991	7.5506e-06	0	0
3.4.21.41: Complement subcomponent C1r	Peptidase	10.348	10.082	7.17272	0.93208	1.31e-11	8.28e-11	0.00252512	3.6596e-05	0	0
2.7.1.105: 6-phosphofructo-2-kinase	Carbohydrate metabolism	10.3187	22.2684	7.15236	0.50852	5.93e-25	5.39e-23	0.00310127	4.49459e-05	1.19885e-05	3.7464e-07
2.3.1.258: NO_NAME	Transcription/Translation	10.3096	13.9318	7.14605	0.744262	1.17e-15	1.17e-14	6.03461e-05	8.74581e-07	0	0
2.3.1.37: 5-aminolevulinate synthase	Amino acid metabolism	10.27	15.5834	7.11861	0.683338	2.13e-17	2.61e-16	0.000622372	9.01989e-06	0	0
6.2.1.4: Succinate--CoA ligase (GDP-forming)	Central metabolism	10.232	17.3468	7.09226	0.626977	2.7e-19	4.5e-18	0.00134313	1.94656e-05	0	0
2.3.1.254: NO_NAME	Transcription/Translation	10.2267	17.1904	7.08863	0.631401	4.07e-19	6.45e-18	0.000171299	2.48259e-06	0	0
2.1.1.205: tRNA (cytidine(32)/guanosine(34)-2'-O)-methyltransferase	Transcription/Translation	10.2141	17.4698	7.0799	0.622361	1.97e-19	3.39e-18	0.000854544	1.23847e-05	0	0
1.13.11.18: Persulfide dioxygenase	Sulfur metabolism	10.1915	15.7305	7.06421	0.673487	1.5e-17	1.86e-16	0.000277792	4.02597e-06	0	0
3.4.24.86: ADAM 17 endopeptidase	Peptidase	10.1779	20.6021	7.05475	0.540323	6.41e-23	2.5e-21	0.000442773	6.417e-06	0	0
3.1.1.47: 1-alkyl-2-acetylglycerophosphocholine esterase	Fatty acid metabolism	10.1778	16.4935	7.05474	0.648928	2.3e-18	3.21e-17	0.00157654	2.28484e-05	2.46323e-06	7.69759e-08
3.2.1.35: Hyaluronoglucosaminidase	Tissue destruction	10.1017	13.3206	7.002	0.752968	5.2e-15	4.78e-14	0.00126069	1.82708e-05	1.30377e-06	4.07428e-08
2.1.1.183: 18S rRNA (adenine(1779)-N(6)/adenine(1780)-N(6))-dimethyltransferase	Methyltransferase	10.0709	13.8861	6.9806	0.728972	1.33e-15	1.3e-14	0.000242439	3.51361e-06	0	0
2.4.1.145: Alpha-1,3-mannosyl-glycoprotein 4-beta-N-acetylglucosaminyltransferase	Polysaccharide biosynthesis	10.0526	15.341	6.96796	0.676847	3.88e-17	4.56e-16	0.000185079	2.6823e-06	0	0
1.5.1.6: Formyltetrahydrofolate dehydrogenase	ROS detoxification	10.0349	13.699	6.95566	0.733325	2.08e-15	2e-14	0.000399975	5.79674e-06	0	0
3.2.1.45: Glucosylceramidase	Carbohydrate metabolism	10.0091	14.6517	6.9378	0.696839	2.05e-16	2.23e-15	0.00118428	1.71635e-05	0	0
5.4.99.7: Lanosterol synthase	Steroid biosynthesis	9.99133	16.0931	6.92546	0.649024	6.15e-18	8.07e-17	0.000330662	4.7922e-06	0	0
1.4.3.4: Monoamine oxidase	Amino acid metabolism	9.90136	13.5072	6.8631	0.730876	3.32e-15	3.11e-14	0.000544815	7.89587e-06	0	0
3.4.22.36: Caspase-1	Tissue destruction	9.88891	13.8539	6.85447	0.716982	1.44e-15	1.4e-14	0.000190469	2.76042e-06	2.76891e-06	8.65284e-08
3.1.2.12: S-formylglutathione hydrolase	Energy metabolism	9.85568	15.5129	6.83144	0.658103	2.55e-17	3.07e-16	0.00277686	4.02443e-05	6.36208e-05	1.98815e-06
2.7.4.2: Phosphomevalonate kinase	Secondary metabolite biosynthesis	9.83385	14.857	6.8163	0.677632	1.24e-16	1.39e-15	0.000869109	1.25958e-05	1.98646e-05	6.20768e-07
2.7.1.78: Polynucleotide 5'-hydroxyl-kinase	Signaling	9.81418	19.8928	6.80267	0.537813	4.39e-22	1.28e-20	0.000212857	3.08488e-06	0	0
3.1.3.32: Polynucleotide 3'-phosphatase	Signaling	9.81418	19.8928	6.80267	0.537813	4.39e-22	1.28e-20	0.000212857	3.08488e-06	0	0
1.1.1.62: 17-beta-estradiol 17-dehydrogenase	Steroid biosynthesis	9.81024	11.0985	6.79994	0.82922	1.14e-12	7.97e-12	0.00111358	1.61389e-05	2.38838e-05	7.46369e-07
3.2.1.46: Galactosylceramidase	Fatty acid metabolism	9.81005	12.5528	6.79981	0.762569	3.41e-14	2.8e-13	0.000313994	4.55064e-06	0	0
2.7.1.22: Ribosylnicotinamide kinase	Secondary metabolite bioynthesis	9.78682	14.4841	6.78371	0.686893	3.04e-16	3.28e-15	0.000329571	4.77639e-06	2.89891e-06	9.0591e-08
1.2.1.5: Aldehyde dehydrogenase (NAD(P)(+))	Central metabolism	9.73156	15.5171	6.7454	0.649661	2.52e-17	3.04e-16	0.000885521	1.28336e-05	5.74074e-06	1.79398e-07
3.1.6.13: Iduronate-2-sulfatase	Tissue destruction	9.72245	15.7305	6.73909	0.642456	1.49e-17	1.86e-16	0.000408821	5.92494e-06	0	0
2.7.1.82: Ethanolamine kinase	Cell wall & cell membrane biosynthesis	9.70967	17.2457	6.73023	0.597796	3.49e-19	5.68e-18	0.000501827	7.27285e-06	0	0
3.1.31.1: Micrococcal nuclease	Tissue destruction	9.70766	16.6536	6.72884	0.614247	1.53e-18	2.22e-17	0.00296597	4.2985e-05	0.000146312	4.57223e-06
2.3.1.21: Carnitine O-palmitoyltransferase	Fatty acid degradation	9.67058	16.9747	6.70313	0.602935	6.93e-19	1.06e-17	0.000822098	1.19145e-05	0	0
3.4.24.35: Gelatinase B	Tissue destruction	9.64285	14.2083	6.68392	0.686271	5.95e-16	6.19e-15	0.00261693	3.79266e-05	0	0
3.4.17.10: Carboxypeptidase E	Peptidase	9.61065	13.9431	6.66159	0.693339	1.14e-15	1.14e-14	0.000636294	9.22165e-06	0	0
2.4.1.155: Alpha-1,6-mannosyl-glycoprotein 6-beta-N-acetylglucosaminyltransferase	Polysaccharide biosynthesis	9.6041	16.1965	6.65706	0.620982	4.82e-18	6.36e-17	0.000187182	2.71278e-06	0	0
3.4.19.1: Acylaminoacyl-peptidase	Peptidase	9.56891	18.1965	6.63266	0.564507	3.24e-20	6.36e-19	0.00022628	3.27942e-06	0	0
3.4.17.22: Metallocarboxypeptidase D	Tissue destruction	9.56777	13.9172	6.63187	0.691361	1.23e-15	1.21e-14	0.000844002	1.22319e-05	9.44483e-06	2.95151e-07
2.4.1.274: Glucosylceramide beta-1,4-galactosyltransferase	Fatty acid metabolism	9.51947	12.5421	6.5984	0.740547	3.52e-14	2.87e-13	0.000274318	3.97563e-06	4.22116e-06	1.31911e-07
3.1.3.66: Phosphatidylinositol-3,4-bisphosphate 4-phosphatase	Carbohydrate metabolism	9.51119	15.4535	6.59265	0.637027	2.97e-17	3.52e-16	0.000225818	3.27273e-06	0	0
3.4.21.68: T-plasminogen activator	Peptidase	9.50035	14.8539	6.58514	0.654816	1.25e-16	1.4e-15	0.00025588	3.70841e-06	0	0
3.6.1.17: Bis(5'-nucleosyl)-tetraphosphatase (asymmetrical)	Nucleotide & Nucleoside metabolism	9.49141	13.0079	6.57894	0.719754	1.14e-14	9.82e-14	0.000950744	1.37789e-05	6.50643e-05	2.03326e-06
2.7.7.50: mRNA guanylyltransferase	Nucleotide & Nucleoside Metabolism	9.45654	11.4949	6.55477	0.781055	4.46e-13	3.2e-12	0.000480445	6.96298e-06	0	0
3.1.3.33: Polynucleotide 5'-phosphatase	Transcription/Translation	9.45654	11.4949	6.55477	0.781055	4.46e-13	3.2e-12	0.000480445	6.96298e-06	0	0
3.1.4.44: Glycerophosphoinositol glycerophosphodiesterase	Fatty acid degradation	9.43175	11.6459	6.53759	0.771874	3.05e-13	2.26e-12	0.000633105	9.17544e-06	0	0
2.3.1.78: Heparan-alpha-glucosaminide N-acetyltransferase	Tissue destruction	9.39616	15.8894	6.51293	0.616194	1.01e-17	1.29e-16	0.000229469	3.32564e-06	0	0
3.1.3.16: Protein-serine/threonine phosphatase	Signaling	9.34255	30.4078	6.47576	0.336697	1.59e-34	3.91e-31	0.0337538	0.000489185	0.000297465	9.29578e-06
2.8.2.1: Aryl sulfotransferase	Sulfur metabolism	9.32985	16.6459	6.46696	0.590644	1.58e-18	2.26e-17	0.000502567	7.28359e-06	0	0
2.4.1.221: Peptide-O-fucosyltransferase	Polysaccharide biosynthesis	9.25461	15.6757	6.41481	0.613175	1.71e-17	2.11e-16	0.000334273	4.84454e-06	0	0
2.7.1.106: Glucose-1,6-bisphosphate synthase	Carbohydrate metabolism	9.21589	10.7496	6.38797	0.795596	2.61e-12	1.78e-11	0.000373169	5.40825e-06	0	0
6.4.1.4: Methylcrotonoyl-CoA carboxylase	Amino acid metabolism	9.21074	11.1549	6.3844	0.775851	9.89e-13	7e-12	0.00043246	6.26754e-06	1.13354e-05	3.54231e-07
2.1.1.8: Histamine N-methyltransferase	Amino acid metabolism	9.19791	11.0061	6.3755	0.781903	1.43e-12	9.86e-12	0.00101492	1.4709e-05	0	0
3.6.1.15: Nucleoside-triphosphate phosphatase	Nucleotide & Nucleoside metabolism	9.17104	11.9747	6.35688	0.736451	1.38e-13	1.06e-12	0.00122449	1.77463e-05	1.63945e-05	5.12328e-07
3.2.1.49: Alpha-N-acetylgalactosaminidase	Steroid biosynthesis	9.10611	13.821	6.31188	0.661288	1.55e-15	1.51e-14	0.00083922	1.21626e-05	0	0
2.7.7.96: NO_NAME	Nucleotide & Nucleoside Metabolism	9.09988	16.9706	6.30756	0.567625	7.12e-19	1.07e-17	0.000489468	7.09374e-06	0	0
3.6.1.58: 8-oxo-dGDP phosphatase	Transcription/Translation	9.09988	16.9706	6.30756	0.567625	7.12e-19	1.07e-17	0.000489468	7.09374e-06	0	0
2.4.2.26: Protein xylosyltransferase	Polysaccharide biosynthesis	9.09945	11.1379	6.30726	0.767331	1.03e-12	7.28e-12	0.000558256	8.09066e-06	0	0
2.4.1.224: acetylglucosaminyltransferase	Polysaccharide biosynthesis	9.09734	13.6882	6.30579	0.665268	2.15e-15	2.05e-14	0.000561472	8.13727e-06	0	0
2.4.1.225: N-acetylglucosaminyl-proteoglycan 4-beta-glucuronosyltransferase	Polysaccharide biosynthesis	9.09734	13.6882	6.30579	0.665268	2.15e-15	2.05e-14	0.000561472	8.13727e-06	0	0
4.2.1.18: Methylglutaconyl-CoA hydratase	Amino acid metabolism	9.07274	16.719	6.28874	0.572316	1.3e-18	1.91e-17	6.88537e-05	9.9788e-07	0	0
5.1.3.7: UDP-N-acetylglucosamine 4-epimerase	Cell wall & cell membrane biosynthesis	9.03525	15.1561	6.26276	0.613756	6.06e-17	6.98e-16	0.000156602	2.26959e-06	0	0
3.4.19.9: Gamma-glutamyl hydrolase	Vitamin/Co-factor Biosynthesis	9.00609	10.1035	6.24255	0.810051	1.25e-11	7.88e-11	0.000641309	9.29433e-06	0	0
3.2.2.6: ADP-ribosyl cyclase/cyclic ADP-ribose hydrolase	Vitamin/Co-factor Biosynthesis	9.00507	12.6635	6.24184	0.695891	2.63e-14	2.17e-13	0.000422911	6.12914e-06	4.78393e-06	1.49498e-07
2.3.1.255: NO_NAME	Transcription/Translation	8.99945	18.9355	6.23794	0.514412	5.29e-21	1.16e-19	0.000144372	2.09235e-06	0	0
2.3.1.42: Glycerone-phosphate O-acyltransferase	Cell wall & cell membrane biosynthesis	8.99119	12.1296	6.23222	0.715869	9.61e-14	7.42e-13	0.000746866	1.08241e-05	0	0
1.2.3.1: Aldehyde oxidase	Amino acid metabolism	8.97304	12.2083	6.21964	0.711254	7.94e-14	6.19e-13	0.000448141	6.49479e-06	0	0
3.5.1.3: Omega-amidase	Amino acid metabolism	8.96536	13.6144	6.21432	0.658159	2.58e-15	2.43e-14	0.000239756	3.47473e-06	0	0
2.5.1.21: Squalene synthase	Steroid biosynthesis	8.96363	14.2874	6.21312	0.635395	4.92e-16	5.16e-15	0.00029001	4.20304e-06	0	0
3.6.1.3: Adenosinetriphosphatase	Central metabolism	8.93539	13.2441	6.19354	0.668931	6.34e-15	5.7e-14	0.00111355	1.61384e-05	0	0
2.5.1.58: Protein farnesyltransferase	Secondary metabolite bioynthesis	8.93366	14.1858	6.19234	0.636527	6.29e-16	6.52e-15	0.0004026	5.83479e-06	0	0
2.7.1.32: Choline kinase	Cell wall & cell membrane biosynthesis	8.89752	15.266	6.16729	0.601293	4.68e-17	5.42e-16	0.000570965	8.27486e-06	3.00542e-05	9.39193e-07
3.1.3.48: Protein-tyrosine-phosphatase	Signaling	8.88919	19.5287	6.16152	0.495258	1.18e-21	2.96e-20	0.0283019	0.000410173	0.000364776	1.13992e-05
1.20.4.2: Methylarsonate reductase	ROS detoxification	8.8508	11.6308	6.1349	0.725047	3.18e-13	2.34e-12	0.00203344	2.94702e-05	0	0
1.8.5.1: Glutathione dehydrogenase (ascorbate)	ROS detoxification	8.8508	11.6308	6.1349	0.725047	3.18e-13	2.34e-12	0.00203344	2.94702e-05	0	0
1.2.1.47: 4-trimethylammoniobutyraldehyde dehydrogenase	Amino acid metabolism	8.84837	14.3605	6.13322	0.62499	4.14e-16	4.36e-15	0.000502207	7.27837e-06	0	0
3.4.22.42: Cathepsin O	Peptidase	8.83905	10.3344	6.12676	0.7834	7.17e-12	4.63e-11	0.00103776	1.504e-05	0	0
3.2.1.51: Alpha-L-fucosidase	Carbohydrate metabolism	8.83372	8.48678	6.12307	0.889214	6.17e-10	3.26e-09	0.00150402	2.17974e-05	9.66528e-07	3.0204e-08
2.7.10.2: Non-specific protein-tyrosine kinase	Signaling	8.82511	18.0278	6.1171	0.524575	4.97e-20	9.38e-19	0.0238093	0.000345063	0.000305958	9.56118e-06
3.4.24.56: Insulysin	Peptidase	8.80757	11.7011	6.10494	0.718409	2.66e-13	1.99e-12	0.000209353	3.03409e-06	0	0
3.1.3.36: Phosphoinositide 5-phosphatase	Carbohydrate metabolism	8.79987	10.7878	6.09961	0.757912	2.39e-12	1.63e-11	0.000246337	3.5701e-06	0	0
1.1.1.146: 11-beta-hydroxysteroid dehydrogenase	Steroid biosynthesis	8.73545	9.63451	6.05495	0.810619	3.88e-11	2.32e-10	0.000495558	7.182e-06	0	0
1.1.1.37: Malate dehydrogenase	Carbohydrate metabolism	8.68247	18.0278	6.01823	0.516058	4.94e-20	9.38e-19	0.00567562	8.22554e-05	0.000135791	4.24347e-06
1.2.1.19: Aminobutyraldehyde dehydrogenase	Amino acid metabolism	8.6816	15.7645	6.01763	0.57269	1.37e-17	1.72e-16	0.000507416	7.35386e-06	0	0
3.1.4.35: 3',5'-cyclic-GMP phosphodiesterase	Signaling	8.66914	9.67572	6.00899	0.802023	3.48e-11	2.11e-10	0.000218603	3.16815e-06	0	0
4.2.1.107: hydratase	Sterol biosynthesis	8.61805	13.0013	5.97358	0.653804	1.16e-14	9.97e-14	0.000224064	3.24731e-06	6.10637e-06	1.90824e-07
3.4.17.1: Carboxypeptidase A	Peptidase	8.61006	8.39254	5.96804	0.872672	7.69e-10	4.05e-09	0.00113091	1.639e-05	0	0
2.1.1.57: Methyltransferase cap1	Methyltransferase	8.58046	15.9706	5.94752	0.560641	8.33e-18	1.07e-16	0.000175104	2.53775e-06	0	0
4.1.1.29: Sulfinoalanine decarboxylase	Energy metabolism	8.55108	14.9508	5.92716	0.586635	9.92e-17	1.12e-15	0.000101581	1.47219e-06	0	0
2.1.1.282: methyltransferase	Methyltransferase	8.54018	10.2197	5.9196	0.76245	9.43e-12	6.03e-11	0.000344038	4.98606e-06	0	0
3.1.1.4: Phospholipase A(2)	Tissue destruction	8.53847	16.6162	5.91842	0.541325	1.7e-18	2.42e-17	0.00527835	7.64978e-05	0	0
2.7.1.68: 1-phosphatidylinositol-4-phosphate 5-kinase	Carbohydrate metabolism	8.48763	13.1759	5.88318	0.637901	7.58e-15	6.67e-14	0.000146839	2.1281e-06	3.14385e-05	9.82453e-07
3.4.24.84: Ste24 endopeptidase	Secondary metabolite bioynthesis	8.48357	10.9431	5.88036	0.723908	1.66e-12	1.14e-11	0.000454654	6.58919e-06	5.2362e-06	1.63631e-07
3.4.11.3: Cystinyl aminopeptidase	Tissue destruction	8.4811	10.5654	5.87865	0.740641	4.08e-12	2.72e-11	0.000388745	5.63398e-06	0	0
1.14.19.3: Acyl-CoA 6-desaturase	Fatty acid biosynthesis	8.38984	13.2426	5.81539	0.628232	6.41e-15	5.72e-14	0.00036235	5.25145e-06	1.13937e-05	3.56054e-07
2.7.1.59: N-acetylglucosamine kinase	Carbohydrate metabolism	8.3893	27.202	5.81502	0.340438	1.02e-30	6.28e-28	0.00153817	2.22923e-05	1.38445e-06	4.32641e-08
3.4.14.10: Tripeptidyl-peptidase II	Peptidase	8.31045	13.262	5.76037	0.62142	6.02e-15	5.47e-14	0.000124947	1.81083e-06	0	0
3.2.1.20: Alpha-glucosidase	Carbohydrate metabolism	8.30688	12.752	5.75789	0.638805	2.12e-14	1.77e-13	0.000970599	1.40666e-05	3.59791e-05	1.12435e-06
3.1.3.91: 7-methylguanosine nucleotidase	Nucleotide & Nucleoside metabolism	8.30036	12.7595	5.75337	0.637978	2.07e-14	1.74e-13	0.000167242	2.42379e-06	0	0
2.7.1.154: Phosphatidylinositol-4-phosphate 3-kinase	Carbohydrate metabolism	8.28697	12.3072	5.74409	0.653101	6.2e-14	4.93e-13	0.000791653	1.14732e-05	0	0
3.4.11.6: Aminopeptidase B	Tissue destruction	8.17782	13.7399	5.66843	0.596351	1.89e-15	1.82e-14	0.000318801	4.62031e-06	0	0
1.14.14.79: NO_NAME	ROS detoxification	8.15796	10.5406	5.65467	0.713685	4.37e-12	2.88e-11	0.000386647	5.60358e-06	0	0
3.6.3.9: Sodium/potassium-exchanging ATPase	Transport	8.15761	13.9666	5.65442	0.587895	1.08e-15	1.08e-14	0.000338378	4.90403e-06	0	0
3.5.1.26: N(4)-(beta-N-acetylglucosaminyl)-L-asparaginase	Sugar metabolism	8.15487	10.4802	5.65253	0.716034	5.03e-12	3.31e-11	0.000487892	7.0709e-06	0	0
2.7.8.1: Ethanolaminephosphotransferase	Cell wall & cell membrane biosynthesis	8.15347	9.55596	5.65156	0.760548	4.67e-11	2.78e-10	0.000362149	5.24853e-06	0	0
3.5.4.4: Adenosine deaminase	Nucleotide & Nucleoside metabolism	8.11858	22.0635	5.62737	0.404112	1.13e-24	8.64e-23	0.000732865	1.06212e-05	1.10073e-06	3.43978e-08
3.5.1.52: Peptide-N(4)-(N-acetyl-beta-glucosaminyl)asparagine amidase	Sugar metabolism	8.09849	10.7399	5.61344	0.699571	2.68e-12	1.82e-11	0.000119609	1.73347e-06	0	0
1.14.99.1: Prostaglandin-endoperoxide synthase	Arachidonic acid metabolism	8.02745	9.13727	5.5642	0.770935	1.29e-10	7.29e-10	0.0027698	4.0142e-05	4.67655e-05	1.46142e-06
2.3.1.24: Sphingosine N-acyltransferase	Fatty acid metabolism	8.023	10.6757	5.56112	0.695966	3.15e-12	2.11e-11	0.000466316	6.75821e-06	0	0
3.4.17.12: Carboxypeptidase M	Peptidase	8.01566	10.7167	5.55603	0.693424	2.83e-12	1.92e-11	0.000967911	1.40277e-05	0	0
4.2.3.134: 5-phosphonooxy-L-lysine phospho-lyase	Amino acid metabolism	7.9847	15.2774	5.53457	0.539276	4.54e-17	5.28e-16	9.35722e-05	1.35612e-06	0	0
3.2.1.31: Beta-glucuronidase	Tissue destruction	7.96974	14.4413	5.5242	0.560609	3.39e-16	3.62e-15	0.000258597	3.74779e-06	0	0
2.7.1.157: N-acetylgalactosamine kinase	Carbohydrate metabolism	7.96164	13.2299	5.51859	0.596604	6.63e-15	5.89e-14	0.000138438	2.00634e-06	0	0
2.8.2.8: [Heparan sulfate]-glucosamine N-sulfotransferase	Tissue destruction	7.9614	12.8665	5.51842	0.608446	1.61e-14	1.36e-13	0.000393701	5.70581e-06	0	0
2.7.1.153: Phosphatidylinositol-4,5-bisphosphate 3-kinase	Carbohydrate metabolism	7.91399	16.3872	5.48556	0.507069	2.99e-18	4.1e-17	0.00130627	1.89315e-05	0	0
1.1.1.34: Hydroxymethylglutaryl-CoA reductase (NADPH)	Fatty acid biosynthesis	7.91142	13.9208	5.48378	0.571533	1.21e-15	1.2e-14	0.000514799	7.46086e-06	0	0
1.3.3.6: Acyl-CoA oxidase	Fatty acid degradation	7.86231	10.7011	5.44974	0.680954	2.97e-12	1.99e-11	0.000168934	2.44831e-06	0	0
1.3.1.2: Dihydropyrimidine dehydrogenase (NADP(+))	Nucleotide & Nucleoside metabolism	7.83872	16.0052	5.43339	0.511327	7.64e-18	9.88e-17	0.000673276	9.75762e-06	0	0
2.3.1.26: Sterol O-acyltransferase	Steroid biosynthesis	7.81558	13.0595	5.41735	0.591075	1.01e-14	8.72e-14	0.000815722	1.18221e-05	0	0
2.7.7.14: Ethanolamine-phosphate cytidylyltransferase	Cell wall & cell membrane biosynthesis	7.77474	14.757	5.38904	0.538545	1.6e-16	1.75e-15	0.000105927	1.53518e-06	0	0
2.4.1.255: Protein O-GlcNAc transferase	Polysaccharide biosynthesis	7.75678	14.0009	5.37659	0.557984	9.92e-16	9.98e-15	0.000679307	9.84504e-06	0	0
3.1.3.86: Phosphatidylinositol-3,4,5-trisphosphate 5-phosphatase	Carbohydrate metabolism	7.75087	16.3768	5.3725	0.496915	3.08e-18	4.2e-17	0.000278404	4.03485e-06	0	0
2.5.1.56: N-acetylneuraminate synthase	Cell wall & cell membrane biosynthesis	7.74304	12.9318	5.36707	0.589553	1.36e-14	1.17e-13	0.000551718	7.99591e-06	0	0
5.1.3.8: N-acylglucosamine 2-epimerase	Nucleotide & Nucleoside metabolism	7.68632	9.07212	5.32775	0.741687	1.52e-10	8.47e-10	0.000640941	9.28899e-06	5.00665e-05	1.56458e-06
2.7.11.19: Phosphorylase kinase	Signaling	7.66231	11.2269	5.31111	0.642731	8.36e-13	5.93e-12	8.9003e-05	1.2899e-06	0	0
1.1.1.181: Cholest-5-ene-3-beta,7-alpha-diol 3-beta-dehydrogenase	Sterol biosynthesis	7.65318	9.65561	5.30478	0.70906	3.67e-11	2.21e-10	0.000780686	1.13143e-05	0	0
4.1.1.90: Peptidyl-glutamate 4-carboxylase	Vitamin/Co-factor Biosynthesis	7.64583	11.3809	5.29969	0.635616	5.81e-13	4.16e-12	0.000196385	2.84616e-06	0	0
7.1.1.1: NO_NAME	ROS detoxification	7.60926	13.1549	5.27433	0.572637	8.04e-15	7e-14	0.000500722	7.25684e-06	7.05366e-07	2.20427e-08
1.3.8.6: Glutaryl-CoA dehydrogenase (ETF)	Fatty acid degradation	7.54848	12.4214	5.23221	0.591094	4.7e-14	3.79e-13	0.000103444	1.49919e-06	6.05998e-06	1.89374e-07
1.14.14.17: NO_NAME	Steroid biosynthesis	7.53108	7.88606	5.22015	0.793177	2.54e-09	1.3e-08	0.000524741	7.60494e-06	0	0
2.6.1.3: Cysteine transaminase	Amino acid metabolism	7.51446	10.4763	5.20862	0.660054	5.1e-12	3.34e-11	0.000163397	2.36807e-06	0	0
2.7.8.41: Cardiolipin synthase (CMP-forming)	Cell wall & cell membrane biosynthesis	7.49102	9.22621	5.19238	0.714859	1.04e-10	5.94e-10	0.000115129	1.66854e-06	0	0
2.4.1.109: Dolichyl-phosphate-mannose--protein mannosyltransferase	Polysaccharide biosynthesis	7.43959	5.65561	5.15673	0.957619	5.23e-07	2.21e-06	0.000532407	7.71605e-06	3.79126e-05	1.18477e-06
4.1.1.33: Diphosphomevalonate decarboxylase	Secondary metabolite biosynthesis	7.43905	13.2182	5.15636	0.557812	6.83e-15	6.05e-14	0.000894581	1.29649e-05	5.42864e-05	1.69645e-06
3.1.4.17: 3',5'-cyclic-nucleotide phosphodiesterase	Signaling	7.4318	10.4498	5.15133	0.653939	5.45e-12	3.55e-11	0.000540234	7.82948e-06	0	0
3.4.24.65: Macrophage elastase	Peptidase	7.42796	6.767	5.14867	0.85968	3.75e-08	1.71e-07	0.00177931	2.5787e-05	0	0
2.3.1.57: Diamine N-acetyltransferase	Amino acid metabolism	7.42005	21.6073	5.14319	0.376165	3.62e-24	2.47e-22	0.0147082	0.000213163	0.000383204	1.19751e-05
1.10.5.1: Ribosyldihydronicotinamide dehydrogenase (quinone)	ROS detoxification	7.42	10.7986	5.14315	0.638561	2.31e-12	1.59e-11	0.000684539	9.92086e-06	0	0
3.7.1.2: Fumarylacetoacetase	Amino acid metabolism	7.38308	10.4365	5.11756	0.650237	5.64e-12	3.66e-11	0.000506011	7.33349e-06	3.36179e-05	1.05056e-06
2.7.11.27: [Acetyl-CoA carboxylase] kinase	Signaling	7.38239	9.2204	5.11708	0.704925	1.06e-10	6.02e-10	0.000322655	4.67616e-06	0	0
4.4.1.17: Holocytochrome-c synthase	Iron acquisition	7.34901	9.05601	5.09395	0.709955	1.58e-10	8.79e-10	0.000555547	8.0514e-06	3.02389e-05	9.44965e-07
3.1.1.34: Lipoprotein lipase	Tissue destruction	7.34653	6.96658	5.09222	0.835306	2.32e-08	1.08e-07	0.000528888	7.66504e-06	0	0
1.11.1.7: Peroxidase	ROS detoxification	7.3173	10.2636	5.07197	0.651417	8.48e-12	5.45e-11	0.00116606	1.68994e-05	1.43259e-06	4.47684e-08
2.4.1.265: glucosyltransferase	Polysaccharide biosynthesis	7.29927	9.49214	5.05947	0.683862	5.46e-11	3.22e-10	8.19869e-05	1.18822e-06	0	0
2.7.11.1: Non-specific serine/threonine protein kinase	Signaling	7.2531	20.2882	5.02747	0.390321	1.47e-22	5.15e-21	0.0642533	0.000931207	0.0013496	4.2175e-05
3.2.2.31: NO_NAME	DNA replication/repair	7.2527	7.91721	5.02719	0.761987	2.36e-09	1.21e-08	0.000111698	1.61882e-06	0	0
1.1.1.45: L-gulonate 3-dehydrogenase	Carbohydrate metabolism	7.2505	10.041	5.02567	0.654828	1.45e-11	9.1e-11	0.000125081	1.81277e-06	0	0
3.4.11.2: Membrane alanyl aminopeptidase	Tissue destruction	7.23743	13.1993	5.0166	0.543246	7.15e-15	6.32e-14	0.00298781	4.33015e-05	0.000114812	3.58787e-06
1.1.1.271: GDP-L-fucose synthase	Carbohydrate metabolism	7.15219	9.26043	4.95752	0.680886	9.55e-11	5.49e-10	0.00114464	1.65889e-05	0.0001449	4.52812e-06
2.7.11.8: Fas-activated serine/threonine kinase	Signaling	7.1262	11.5935	4.93951	0.58506	3.48e-13	2.55e-12	0.000137545	1.9934e-06	0	0
2.7.1.158: Inositol-pentakisphosphate 2-kinase	Carbohydrate metabolism	7.11685	8.67778	4.93303	0.706563	3.93e-10	2.1e-09	0.000339572	4.92133e-06	0	0
2.3.1.121: 1-alkenylglycerophosphoethanolamine O-acyltransferase	Fatty acid metabolism	7.0824	9.94692	4.90914	0.643709	1.83e-11	1.13e-10	6.95044e-05	1.00731e-06	0	0
3.6.1.6: Nucleoside diphosphate phosphatase	Nucleotide & Nucleoside metabolism	7.01167	11.5935	4.86012	0.575673	3.49e-13	2.55e-12	0.000399282	5.78669e-06	0	0
4.2.1.119: Enoyl-CoA hydratase 2	Fatty acid biosynthesis	7.00791	10.0195	4.85751	0.633807	1.53e-11	9.56e-11	0.000605324	8.77281e-06	5.03602e-05	1.57376e-06
3.1.22.1: Deoxyribonuclease II	DNA replication/repair	6.98715	7.58004	4.84312	0.754249	5.31e-09	2.63e-08	0.000453796	6.57675e-06	0	0
2.7.1.28: Triokinase	Carbohydrate metabolism	6.94126	12.2381	4.81132	0.549288	7.4e-14	5.78e-13	8.2331e-05	1.1932e-06	0	0
3.4.24.22: Stromelysin 2	Tissue destruction	6.89938	5.37161	4.78228	0.915123	1.02e-06	4.25e-06	0.000683382	9.90409e-06	0	0
1.14.15.15: NO_NAME	Sterol biosynthesis	6.88939	9.45717	4.77536	0.647052	5.95e-11	3.49e-10	0.000325293	4.71439e-06	0	0
3.5.3.18: Dimethylargininase	Biofilm Formation	6.88919	11.5784	4.77522	0.566207	3.64e-13	2.64e-12	0.00058785	8.51957e-06	6.78905e-05	2.12158e-06
3.2.1.3: Glucan 1,4-alpha-glucosidase	Carbohydrate metabolism	6.88619	7.19382	4.77315	0.767849	1.35e-08	6.4e-08	9.92093e-05	1.43782e-06	2.13318e-06	6.66619e-08
6.4.1.3: Propionyl-CoA carboxylase	Amino acid metabolism	6.87798	6.37572	4.76745	0.824515	9.38e-08	4.21e-07	0.000622646	9.02385e-06	0.000135238	4.22618e-06
2.4.1.259: Dolichyl-P-Man:Man(6)GlcNAc(2)-PP-dolichol alpha-1,2-mannosyltransferase	Polysaccharide biosynthesis	6.87553	9.10679	4.76575	0.661812	1.4e-10	7.82e-10	5.54148e-05	8.03113e-07	0	0
2.4.1.261: Dolichyl-P-Man:Man(8)GlcNAc(2)-PP-dolichol alpha-1,2-mannosyltransferase	Polysaccharide biosynthesis	6.87553	9.10679	4.76575	0.661812	1.4e-10	7.82e-10	5.54148e-05	8.03113e-07	0	0
2.5.1.57: N-acylneuraminate-9-phosphate synthase	Carbohydrate metabolism	6.8723	9.61798	4.76351	0.63844	4.04e-11	2.41e-10	0.000458062	6.63859e-06	0	0
1.1.1.300: NADP-retinol dehydrogenase	ROS detoxification	6.74683	8.10018	4.67654	0.698977	1.53e-09	7.94e-09	0.000218853	3.17178e-06	0	0
3.4.21.20: Cathepsin G	Peptidase	6.72148	7.02	4.65898	0.760575	2.03e-08	9.55e-08	0.000661101	9.58117e-06	0	0
2.4.1.11: Glycogen(starch) synthase	Carbohydrate metabolism	6.70582	9.96257	4.64812	0.60891	1.77e-11	1.09e-10	0.000862606	1.25015e-05	9.62135e-05	3.00667e-06
3.2.1.18: Exo-alpha-sialidase	Carbohydrate metabolism	6.68454	11.71	4.63337	0.54494	2.6e-13	1.95e-12	0.000413519	5.99302e-06	0	0
3.1.4.53: 3',5'-cyclic-AMP phosphodiesterase	Nucleotide & Nucleoside metabolism	6.66615	5.88941	4.62062	0.837896	3e-07	1.29e-06	0.000508129	7.36418e-06	9.39983e-05	2.93745e-06
2.7.7.79: tRNA(His) guanylyltransferase	Transcription/Translation	6.65614	6.2668	4.61369	0.806234	1.22e-07	5.41e-07	0.000147473	2.13729e-06	0	0
3.1.2.4: 3-hydroxyisobutyryl-CoA hydrolase	Amino acid metabolism	6.63149	7.88606	4.5966	0.69841	2.54e-09	1.3e-08	0.00041729	6.04769e-06	0	0
3.4.24.16: Neurolysin	Peptidase	6.62843	9.34582	4.59448	0.62735	7.79e-11	4.51e-10	0.000235423	3.41193e-06	0	0
1.8.3.4: Methanethiol oxidase	Sulfur metabolism	6.61262	10.7033	4.58352	0.572567	2.94e-12	1.98e-11	0.00014797	2.1445e-06	0	0
1.14.18.9: NO_NAME	Steroid biosynthesis	6.60012	6.13727	4.57486	0.809262	1.65e-07	7.29e-07	0.000360059	5.21825e-06	0	0
1.3.8.4: Isovaleryl-CoA dehydrogenase	Amino acid metabolism	6.59979	11.6596	4.57462	0.539676	2.95e-13	2.19e-12	0.000105326	1.52646e-06	1.15417e-05	3.60678e-07
2.7.1.159: Inositol-1,3,4-trisphosphate 5/6-kinase	Carbohydrate metabolism	6.56602	12.2441	4.55122	0.519344	7.24e-14	5.7e-13	0.000144317	2.09156e-06	0	0
2.7.1.29: Glycerone kinase	Cell wall & cell membrane biosynthesis	6.5503	14.8962	4.54032	0.450551	1.13e-16	1.27e-15	0.000117624	1.70469e-06	0	0
4.6.1.1: Adenylate cyclase	Virulence	6.54635	19.5436	4.53758	0.364412	1.12e-21	2.86e-20	0.00185517	2.68866e-05	9.03561e-06	2.82363e-07
2.7.8.2: Diacylglycerol cholinephosphotransferase	Cell wall & cell membrane biosynthesis	6.504	8.07212	4.50823	0.67526	1.64e-09	8.47e-09	0.000134426	1.9482e-06	0	0
2.7.1.134: Inositol-tetrakisphosphate 1-kinase	Carbohydrate metabolism	6.47472	12.2441	4.48794	0.512092	7.23e-14	5.7e-13	0.00028027	4.06189e-06	0	0
2.6.1.7: Kynurenine--oxoglutarate transaminase	Amino acid metabolism	6.47389	7.04431	4.48736	0.730977	1.92e-08	9.03e-08	0.000139215	2.01761e-06	0	0
1.1.1.41: Isocitrate dehydrogenase (NAD(+))	Central metabolism	6.47281	17.7328	4.48661	0.389706	1.02e-19	1.85e-18	0.000710357	1.0295e-05	1.96452e-05	6.13912e-07
2.7.7.75: Molybdopterin adenylyltransferase	Vitamin/Co-factor Biosynthesis	6.42545	9.48149	4.45379	0.602499	5.62e-11	3.3e-10	0.000143006	2.07254e-06	0	0
3.5.3.15: Protein-arginine deiminase	Biofilm Formation	6.40485	9.36653	4.4395	0.605303	7.41e-11	4.3e-10	0.000247847	3.59199e-06	0	0
3.1.6.4: N-acetylgalactosamine-6-sulfatase	Tissue destruction	6.39642	14.2388	4.43366	0.454509	5.52e-16	5.77e-15	0.000212002	3.0725e-06	0	0
2.5.1.39: 4-hydroxybenzoate polyprenyltransferase	Vitamin/Co-factor Biosynthesis	6.38703	9.54821	4.42715	0.596157	4.78e-11	2.83e-10	0.00010884	1.57739e-06	0	0
2.7.7.48: ; Q06996, L_SENDF	Transcription/Translation	6.38124	10.5952	4.42314	0.556283	3.81e-12	2.54e-11	0.000133324	1.93223e-06	2.38706e-05	7.45957e-07
2.7.11.4: [3-methyl-2-oxobutanoate dehydrogenase (acetyl-transferring)] kinase	Signaling	6.37745	14.7825	4.42051	0.441169	1.5e-16	1.65e-15	0.000215972	3.13003e-06	0	0
2.4.1.275: Neolactotriaosylceramide beta-1,4-galactosyltransferase	Steroid biosynthesis	6.37088	7.50446	4.41596	0.691922	6.35e-09	3.13e-08	0.000349266	5.06182e-06	0	0
3.2.1.52: Beta-N-acetylhexosaminidase	Cell wall & cell membrane biosynthesis	6.36243	12.9208	4.4101	0.484772	1.4e-14	1.2e-13	0.00604907	8.76677e-05	0.000156704	4.89699e-06
3.1.1.84: Cocaine esterase	Secondary metabolite bioynthesis	6.36219	11.6925	4.40993	0.519287	2.73e-13	2.03e-12	0.00047582	6.89594e-06	0	0
3.1.3.7: 3'(2'),5'-bisphosphate nucleotidase	Central metabolism	6.35794	7.41454	4.40699	0.695636	7.87e-09	3.85e-08	0.000813394	1.17883e-05	7.37088e-05	2.3034e-06
1.7.1.7: GMP reductase	Nucleotide & Nucleoside metabolism	6.34949	13.2441	4.40113	0.475369	6.36e-15	5.7e-14	0.0020805	3.01522e-05	8.74208e-05	2.7319e-06
5.3.99.3: Prostaglandin-E synthase	Arachidonic acid metabolism	6.34849	11.0329	4.40044	0.538763	1.33e-12	9.27e-12	0.000835651	1.21109e-05	0	0
2.1.1.22: Carnosine N-methyltransferase	Amino acid metabolism	6.34511	7.64397	4.3981	0.681324	4.55e-09	2.27e-08	7.63154e-05	1.10602e-06	0	0
1.2.1.36: Retinal dehydrogenase	ROS detoxification	6.3351	7.66555	4.39116	0.678986	4.3e-09	2.16e-08	0.000275015	3.98573e-06	0	0
1.2.1.84: Alcohol-forming fatty acyl-CoA reductase	Cell wall & cell membrane biosynthesis	6.31286	8.82391	4.37574	0.619949	2.74e-10	1.5e-09	0.00100086	1.45052e-05	0	0
2.7.1.113: Deoxyguanosine kinase	Nucleotide & Nucleoside metabolism	6.31153	7.21183	4.37482	0.702554	1.29e-08	6.14e-08	0.000363179	5.26347e-06	5.71748e-05	1.78671e-06
2.4.1.313: Protein O-mannose beta-1,3-N-acetylgalactosaminyltransferase	Polysaccharide biosynthesis	6.29491	10.0031	4.3633	0.569945	1.59e-11	9.93e-11	0.000359571	5.21117e-06	0	0
1.16.1.8: [Methionine synthase] reductase	ROS detoxification	6.28916	10.3497	4.35931	0.556852	6.91e-12	4.47e-11	0.000380794	5.51876e-06	0	0
3.4.13.18: Cytosol nonspecific dipeptidase	Amino acid metabolism	6.28465	13.9172	4.35619	0.454113	1.23e-15	1.21e-14	0.000998364	1.4469e-05	0.000107164	3.34887e-06
3.5.1.62: Acetylputrescine deacetylase	Amino acid metabolism	6.27628	9.84164	4.35038	0.574402	2.36e-11	1.44e-10	9.45379e-05	1.37012e-06	6.67251e-06	2.08516e-07
1.1.1.31: 3-hydroxyisobutyrate dehydrogenase	Amino acid metabolism	6.26772	6.59688	4.34445	0.736333	5.57e-08	2.53e-07	0.000810521	1.17467e-05	7.57853e-05	2.36829e-06
3.2.1.25: Beta-mannosidase	Tissue destruction	6.23342	9.4908	4.32068	0.584081	5.48e-11	3.23e-10	9.21179e-05	1.33504e-06	0	0
3.3.2.9: Microsomal epoxide hydrolase	Xenobiotics Metabolism	6.23096	6.07109	4.31897	0.769042	1.94e-07	8.49e-07	0.000277595	4.02312e-06	0	0
1.14.11.54: NO_NAME	RNA modification	6.21275	10.327	4.30635	0.550899	7.3e-12	4.71e-11	0.0001975	2.86231e-06	0	0
1.2.1.3: Aldehyde dehydrogenase (NAD(+))	Central metabolism	6.16818	13.4318	4.27546	0.45716	4.01e-15	3.7e-14	0.00219394	3.17962e-05	0.000108385	3.38703e-06
3.4.13.19: Membrane dipeptidase	Peptidase	6.14802	7.4034	4.26148	0.673392	8.12e-09	3.95e-08	0.000196848	2.85287e-06	5.84027e-06	1.82508e-07
1.5.1.34: 6,7-dihydropteridine reductase	Vitamin/Co-factor Biosynthesis	6.10611	12.3188	4.23243	0.480855	6e-14	4.8e-13	0.000540884	7.83891e-06	4.81662e-05	1.50519e-06
2.7.1.25: Adenylyl-sulfate kinase	Nucleotide & Nucleoside metabolism	6.09104	9.81816	4.22199	0.55831	2.49e-11	1.52e-10	0.000678083	9.82729e-06	8.57966e-05	2.68115e-06
1.3.8.5: 2-methyl-branched-chain-enoyl-CoA reductase	Fatty acid degradation	6.09038	8.27409	4.22153	0.622709	1.01e-09	5.32e-09	0.000178759	2.59072e-06	0	0
4.1.1.17: Ornithine decarboxylase	Amino acid metabolism	5.98692	7.30452	4.14981	0.661149	1.03e-08	4.96e-08	0.0012725	1.8442e-05	0.000117605	3.67517e-06
3.1.6.8: Cerebroside-sulfatase	Fatty acid metabolism	5.98255	7.63827	4.14679	0.642782	4.63e-09	2.3e-08	0.000151259	2.19215e-06	0	0
1.13.11.6: 3-hydroxyanthranilate 3,4-dioxygenase	Secondary metabolite bioynthesis	5.98003	7.20412	4.14504	0.666179	1.32e-08	6.25e-08	0.000154105	2.2334e-06	5.47911e-06	1.71222e-07
2.4.1.18: 1,4-alpha-glucan branching enzyme	Carbohydrate metabolism	5.96471	8.79317	4.13442	0.58719	2.97e-10	1.61e-09	0.00262256	3.80082e-05	0.000155154	4.84857e-06
2.7.1.150: 1-phosphatidylinositol-3-phosphate 5-kinase	Carbohydrate metabolism	5.95841	10.4711	4.13006	0.523585	5.18e-12	3.38e-11	0.000162819	2.3597e-06	0	0
2.7.7.12: UDP-glucose--hexose-1-phosphate uridylyltransferase	Carbohydrate metabolism	5.94065	9.99568	4.11774	0.53813	1.62e-11	1.01e-10	0.000784197	1.13652e-05	1.50502e-05	4.70319e-07
3.4.22.41: Cathepsin F	Peptidase	5.90592	11.8153	4.09367	0.478526	2.01e-13	1.53e-12	0.000230663	3.34294e-06	0	0
2.3.1.51: 1-acylglycerol-3-phosphate O-acyltransferase	Cell wall & cell membrane biosynthesis	5.83112	17.2336	4.04182	0.35927	3.64e-19	5.84e-18	0.0039846	5.77479e-05	0.000216605	6.7689e-06
2.7.7.52: RNA uridylyltransferase	RNA modification	5.80196	7.32514	4.02161	0.63956	9.75e-09	4.73e-08	4.3751e-05	6.34073e-07	0	0
3.1.1.5: Lysophospholipase	Tissue destruction	5.78497	10.2175	4.00984	0.516567	9.5e-12	6.06e-11	0.000512644	7.42962e-06	0.000173812	5.43161e-06
3.2.1.96: Mannosyl-glycoprotein endo-beta-N-acetylglucosaminidase	Sugar metabolism	5.78339	11.1494	4.00874	0.487345	1e-12	7.09e-12	0.000665829	9.6497e-06	1.8842e-05	5.88813e-07
3.4.21.93: Proprotein convertase 1	Peptidase	5.75659	7.23958	3.99016	0.639172	1.2e-08	5.76e-08	0.000167285	2.42443e-06	0	0
1.1.1.330: Very-long-chain 3-oxoacyl-CoA reductase	Fatty acid biosynthesis	5.71396	7.88273	3.96061	0.602048	2.58e-09	1.31e-08	0.000303204	4.39427e-06	0	0
2.8.1.12: Molybdopterin synthase	Vitamin/Co-factor Biosynthesis	5.70576	8.17783	3.95493	0.587651	1.28e-09	6.64e-09	0.00131546	1.90646e-05	7.56963e-05	2.36551e-06
3.4.11.9: Xaa-Pro aminopeptidase	Tissue destruction	5.63014	8.18842	3.90251	0.579375	1.24e-09	6.48e-09	0.000986333	1.42947e-05	0.000323524	1.01101e-05
1.14.13.39: Nitric-oxide synthase (NADPH)	Amino acid biosynthesis	5.61336	9.42481	3.89088	0.528456	6.47e-11	3.76e-10	0.00010837	1.57058e-06	0	0
3.2.1.23: Beta-galactosidase	Carbohydrate metabolism	5.61217	3.72275	3.89006	0.921137	5.52e-05	0.000189343	0.00101975	1.4779e-05	0.000338927	1.05915e-05
2.7.7.43: N-acylneuraminate cytidylyltransferase	Carbohydrate metabolism	5.59042	4.5376	3.87499	0.818503	7.67e-06	2.9e-05	0.000341904	4.95514e-06	7.69164e-05	2.40364e-06
3.4.21.108: HtrA2 peptidase	Peptidase	5.51038	5.9431	3.81951	0.688965	2.65e-07	1.14e-06	0.00118146	1.71226e-05	2.62082e-06	8.19006e-08
3.5.1.89: N-acetylglucosaminylphosphatidylinositol deacetylase	Steroid biosynthesis	5.50292	9.18243	3.81434	0.526865	1.16e-10	6.57e-10	0.000140306	2.03342e-06	0	0
3.5.3.1: Arginase	Amino acid biosynthesis	5.47417	5.11634	3.79441	0.747703	1.92e-06	7.65e-06	0.000565402	8.19423e-06	3.53887e-06	1.1059e-07
4.2.99.18: DNA-(apurinic or apyrimidinic site) lyase	DNA replication/repair	5.37122	5.37161	3.72304	0.712461	1.03e-06	4.25e-06	0.00402525	5.8337e-05	0.000597641	1.86763e-05
3.5.4.34: tRNA(Ala)(adenine(37)) deaminase	RNA modification	5.34243	6.36452	3.70309	0.641248	9.68e-08	4.32e-07	0.000134122	1.9438e-06	0	0
2.4.2.4: Thymidine phosphorylase	Nucleotide & Nucleoside metabolism	5.34019	6.7986	3.70154	0.616212	3.46e-08	1.59e-07	0.00369167	5.35024e-05	0.000176673	5.52104e-06
3.6.1.45: UDP-sugar diphosphatase	Nucleotide & Nucleoside Metabolism	5.34011	8.81248	3.70149	0.524828	2.81e-10	1.54e-09	0.000605399	8.7739e-06	1.46205e-06	4.56891e-08
3.4.19.13: Glutathione hydrolase	ROS detoxification	5.31435	10.0595	3.68362	0.479369	1.38e-11	8.72e-11	9.67625e-05	1.40235e-06	6.72387e-06	2.10121e-07
3.4.22.40: Bleomycin hydrolase	Antibiotic Resistance	5.28943	8.7986	3.66635	0.520499	2.93e-10	1.59e-09	0.000872401	1.26435e-05	9.6624e-05	3.0195e-06
1.3.1.48: 15-oxoprostaglandin 13-reductase	Arachidonic acid metabolism	5.28124	12.0711	3.66068	0.421884	1.11e-13	8.49e-13	0.000417048	6.04417e-06	0	0
1.13.11.54: Acireductone dioxygenase (Fe(2+)-requiring)	Amino acid metabolism	5.26991	3.53086	3.65282	0.891586	8.81e-05	0.000294537	0.000582069	8.43579e-06	0.000143037	4.46992e-06
1.3.99.23: All-trans-retinol 13,14-reductase	ROS detoxification	5.25765	9.01682	3.64433	0.509299	1.73e-10	9.62e-10	0.000240843	3.49048e-06	0	0
2.7.1.6: Galactokinase	Carbohydrate metabolism	5.23111	12.7423	3.62593	0.402561	2.19e-14	1.81e-13	0.000753633	1.09222e-05	2.69249e-05	8.41404e-07
1.14.11.7: Procollagen-proline 3-dioxygenase	ROS detoxification	5.22261	12.4828	3.62004	0.407615	4.07e-14	3.29e-13	0.000560696	8.12603e-06	0	0
3.6.1.42: Guanosine-diphosphatase	Nucleotide & Nucleoside Metabolism	5.18198	9.63827	3.59187	0.480678	3.83e-11	2.3e-10	0.000138285	2.00414e-06	0	0
2.3.1.168: Dihydrolipoyllysine-residue (2-methylpropanoyl)transferase	Amino acid metabolism	5.18037	3.94983	3.59076	0.821544	3.16e-05	0.000112247	0.000525735	7.61935e-06	5.29455e-05	1.65455e-06
3.5.4.38: Single-stranded DNA cytosine deaminase	Nucleotide & Nucleoside Metabolism	5.17757	5.66959	3.58882	0.66542	5.05e-07	2.14e-06	0.000458873	6.65034e-06	0	0
1.14.11.29: Hypoxia-inducible factor-proline dioxygenase	ROS detoxification	5.1597	10.2076	3.57643	0.461044	9.74e-12	6.2e-11	0.000291269	4.22129e-06	0	0
4.4.1.16: Selenocysteine lyase	Amino acid biosynthesis	5.13845	7.65956	3.5617	0.551087	4.39e-09	2.19e-08	0.000172457	2.49937e-06	1.09871e-05	3.43348e-07
1.14.11.8: Trimethyllysine dioxygenase	Amino acid metabolism	5.1232	5.25649	3.55113	0.68861	1.37e-06	5.54e-06	0.000103818	1.50461e-06	0	0
5.3.99.4: Prostaglandin-I synthase	Arachidonic acid metabolism	5.10783	5.30715	3.54048	0.682531	1.2e-06	4.93e-06	0.000337429	4.89027e-06	0	0
3.6.1.12: dCTP diphosphatase	Nucleotide & Nucleoside metabolism	5.10231	5.67778	3.53665	0.655163	4.95e-07	2.1e-06	0.000438268	6.35171e-06	0	0
1.1.1.14: L-iditol 2-dehydrogenase	Carbohydrate metabolism	5.08962	10.5482	3.52786	0.444967	4.26e-12	2.83e-11	0.000185915	2.69443e-06	5.54459e-06	1.73268e-07
4.3.1.18: D-serine ammonia-lyase	Virulence	5.04691	6.01682	3.49825	0.626424	2.22e-07	9.62e-07	0.000261781	3.79393e-06	3.15542e-05	9.86068e-07
5.3.1.22: Hydroxypyruvate isomerase	Carbohydrate metabolism	5.03106	9.63451	3.48726	0.466821	3.87e-11	2.32e-10	0.000465054	6.73992e-06	3.52309e-05	1.10097e-06
2.5.1.18: Glutathione transferase	ROS detoxification	4.99395	9.10679	3.46155	0.480676	1.39e-10	7.82e-10	0.0183638	0.000266142	0.0012966	4.05187e-05
1.1.1.8: Glycerol-3-phosphate dehydrogenase (NAD(+))	Steroid biosynthesis	4.96932	4.73049	3.44447	0.710234	4.82e-06	1.86e-05	0.00056295	8.1587e-06	1.28353e-05	4.01103e-07
1.8.4.14: L-methionine (R)-S-oxide reductase	Amino acid metabolism	4.95433	13.4353	3.43408	0.367106	3.96e-15	3.67e-14	0.00262743	3.80788e-05	0.000255408	7.98151e-06
3.6.1.9: Nucleotide diphosphatase	Nucleotide & Nucleoside metabolism	4.92825	14.3809	3.41601	0.347697	3.91e-16	4.16e-15	0.000606475	8.7895e-06	0	0
3.1.1.32: Phospholipase A(1)	Tissue destruction	4.91989	9.98716	3.4102	0.445993	1.66e-11	1.03e-10	0.000416806	6.04067e-06	0	0
3.2.1.76: L-iduronidase	Tissue destruction	4.91339	8.8041	3.4057	0.483237	2.88e-10	1.57e-09	0.000111551	1.61668e-06	0	0
3.4.24.15: Thimet oligopeptidase	Peptidase	4.88987	9.78252	3.3894	0.449236	2.71e-11	1.65e-10	0.000276701	4.01016e-06	6.95512e-06	2.17348e-07
2.8.3.5: 3-oxoacid CoA-transferase	Amino acid metabolism	4.88811	6.54516	3.38818	0.576955	6.29e-08	2.85e-07	0.0004212	6.10435e-06	0.000137883	4.30885e-06
1.5.1.8: Saccharopine dehydrogenase (NADP(+), L-lysine-forming)	Amino acid metabolism	4.87648	7.21042	3.38012	0.542938	1.29e-08	6.16e-08	8.33047e-05	1.20731e-06	0	0
1.5.1.9: Saccharopine dehydrogenase (NAD(+), L-glutamate-forming)	Amino acid metabolism	4.87648	7.21042	3.38012	0.542938	1.29e-08	6.16e-08	8.33047e-05	1.20731e-06	0	0
2.6.1.22: (S)-3-amino-2-methylpropionate transaminase	Amino acid metabolism	4.87643	5.3019	3.38009	0.652036	1.22e-06	4.99e-06	3.00728e-05	4.35838e-07	0	0
2.7.7.1: Nicotinamide-nucleotide adenylyltransferase	Vitamin/Co-factor Biosynthesis	4.87323	4.17783	3.37786	0.748273	1.82e-05	6.64e-05	0.000201281	2.91711e-06	2.02096e-05	6.3155e-07
6.2.1.3: Long-chain-fatty-acid--CoA ligase	Fatty acid biosynthesis	4.8649	13.6517	3.37209	0.356435	2.35e-15	2.23e-14	0.00529928	7.68012e-05	0.000463943	1.44982e-05
3.2.1.166: Heparanase	Tissue destruction	4.85253	8.42022	3.36352	0.490809	7.19e-10	3.8e-09	0.000143778	2.08373e-06	0	0
2.7.1.107: Diacylglycerol kinase (ATP)	Cell wall & cell membrane biosynthesis	4.80791	17.6234	3.33259	0.290864	1.33e-19	2.38e-18	0.00364247	5.27894e-05	0.000168906	5.27832e-06
4.4.1.5: Lactoylglutathione lyase	Central metabolism	4.80663	7.63078	3.3317	0.51676	4.71e-09	2.34e-08	0.0033702	4.88435e-05	0.000394726	1.23352e-05
1.1.1.399: NO_NAME	Amino acid metabolism	4.79623	8.62342	3.32449	0.478007	4.46e-10	2.38e-09	0.000107493	1.55786e-06	0	0
2.7.1.36: Mevalonate kinase	Secondary metabolite bioynthesis	4.79494	3.10954	3.3236	0.87193	0.000244992	0.000777076	0.000417697	6.05358e-06	4.98308e-05	1.55721e-06
4.4.1.13: Cysteine-S-conjugate beta-lyase	Amino acid metabolism	4.77139	6.36957	3.30728	0.572338	9.52e-08	4.27e-07	3.61186e-05	5.23458e-07	0	0
1.14.14.94: NO_NAME	Arachidonic acid metabolism	4.76177	4.31069	3.3006	0.718126	1.32e-05	4.89e-05	0.000178764	2.59078e-06	0	0
2.1.1.221: tRNA (guanine(9)-N(1))-methyltransferase	Transcription/Translation	4.76109	6.04866	3.30014	0.589003	2.05e-07	8.94e-07	9.53373e-05	1.3817e-06	0	0
3.1.3.27: Phosphatidylglycerophosphatase	Cell wall & cell membrane biosynthesis	4.74986	3.39838	3.29235	0.820977	0.000120775	0.000399598	0.00081383	1.17946e-05	0.000411772	1.28679e-05
4.1.3.4: Hydroxymethylglutaryl-CoA lyase	Amino acid metabolism	4.74611	4.01144	3.28975	0.746031	2.73e-05	9.74e-05	0.00017695	2.56449e-06	7.86526e-05	2.45789e-06
3.10.1.1: N-sulfoglucosamine sulfohydrolase	Tissue destruction	4.7355	5.18046	3.2824	0.641953	1.64e-06	6.6e-06	0.00010016	1.4516e-06	0	0
2.1.1.6: Catechol O-methyltransferase	Amino acid metabolism	4.70885	7.0511	3.26392	0.531308	1.88e-08	8.89e-08	0.00136749	1.98187e-05	0	0
3.1.1.53: Sialate O-acetylesterase	Carbohydrate metabolism	4.70456	8.83863	3.26095	0.461463	2.64e-10	1.45e-09	0.000299156	4.33559e-06	1.00753e-06	3.14853e-08
2.4.1.83: Dolichyl-phosphate beta-D-mannosyltransferase	Polysaccharide biosynthesis	4.67427	2.899	3.23996	0.885048	0.000413239	0.00126182	0.00071774	1.0402e-05	0.000250357	7.82365e-06
2.1.1.37: DNA (cytosine-5-)-methyltransferase	Amino acid metabolism	4.67166	13.7773	3.23815	0.340019	1.72e-15	1.67e-14	0.00149442	2.16582e-05	0.000118286	3.69644e-06
1.3.1.104: Enoyl-[acyl-carrier-protein] reductase	Fatty acid biosynthesis	4.65862	9.87615	3.22911	0.425366	2.16e-11	1.33e-10	9.13098e-05	1.32333e-06	0	0
2.4.1.68: Glycoprotein 6-alpha-L-fucosyltransferase	Polysaccharide biosynthesis	4.65033	7.72584	3.22336	0.496059	3.74e-09	1.88e-08	0.000355824	5.15688e-06	0	0
2.3.1.15: Glycerol-3-phosphate 1-O-acyltransferase	Cell wall & cell membrane biosynthesis	4.64438	13.2441	3.21924	0.347708	6.36e-15	5.7e-14	0.00138539	2.00781e-05	5.84653e-05	1.82704e-06
2.8.1.14: tRNA-5-taurinomethyluridine 2-sulfurtransferase	RNA modification	4.60395	11.0061	3.19122	0.391349	1.42e-12	9.86e-12	6.81536e-05	9.87734e-07	0	0
2.1.1.13: Methionine synthase	Amino acid metabolism	4.54323	8.78252	3.14913	0.447688	3.07e-10	1.65e-09	0.00103015	1.49297e-05	0.000157844	4.93263e-06
4.1.3.3: N-acetylneuraminate lyase	Sugar metabolism	4.53087	8.22621	3.14056	0.464932	1.14e-09	5.94e-09	0.000744196	1.07855e-05	7.56248e-05	2.36328e-06
2.7.3.2: Creatine kinase	Amino acid metabolism	4.52797	4.19314	3.13855	0.693789	1.76e-05	6.41e-05	0.000827997	1.2e-05	0	0
2.7.1.17: Xylulokinase	Carbohydrate metabolism	4.51074	11.9355	3.1266	0.363079	1.53e-13	1.16e-12	0.000170583	2.47222e-06	0	0
1.2.1.18: Malonate-semialdehyde dehydrogenase (acetylating)	Carbohydrate metabolism	4.49401	7.04624	3.11501	0.507311	1.9e-08	8.99e-08	0.000188394	2.73034e-06	0	0
2.7.1.21: Thymidine kinase	Nucleotide & Nucleoside metabolism	4.48983	11.7375	3.11212	0.365413	2.43e-13	1.83e-12	0.00313156	4.53849e-05	0.000190704	5.95951e-06
2.3.1.9: Acetyl-CoA C-acetyltransferase	Fatty acid degradation	4.48609	6.79317	3.10952	0.517881	3.5e-08	1.61e-07	0.00521388	7.55634e-05	0.000209815	6.55672e-06
2.4.1.267: Dolichyl-P-Glc:Man(9)GlcNAc(2)-PP-dolichol alpha-1,3-glucosyltransferase	Polysaccharide biosynthesis	4.47577	6.6216	3.10237	0.524666	5.26e-08	2.39e-07	0.000196747	2.85141e-06	0	0
2.1.1.321: NO_NAME	Methyltransferase	4.46397	10.4789	3.09419	0.392035	5.06e-12	3.32e-11	6.7721e-05	9.81463e-07	0	0
2.7.7.19: Polynucleotide adenylyltransferase	Nucleotide & Nucleoside Metabolism	4.43949	8.8962	3.07722	0.433701	2.3e-10	1.27e-09	0.00121245	1.75717e-05	0.000134034	4.18855e-06
2.1.1.1: Nicotinamide N-methyltransferase	Vitamin/Co-factor Biosynthesis	4.43458	2.80302	3.07382	0.855639	0.000521221	0.00157392	0.00338146	4.90067e-05	0	0
2.4.2.42: UDP-D-xylose:beta-D-glucoside alpha-1,3-D-xylosyltransferase	Cell wall & cell membrane biosynthesis	4.37227	6.05502	3.03062	0.540531	2.02e-07	8.81e-07	0.000285075	4.13152e-06	0	0
1.21.4.2: Glycine reductase	ROS detoxification	4.34698	3.0991	3.01309	0.792124	0.000251922	0.00079597	0.00716936	0.000103904	1.69149e-05	5.28592e-07
2.1.1.60: Calmodulin-lysine N-methyltransferase	Amino acid metabolism	4.33875	7.82681	3.00739	0.459177	2.95e-09	1.49e-08	6.96668e-05	1.00966e-06	0	0
2.6.1.2: Alanine transaminase	Amino acid biosynthesis	4.26543	4.58336	2.95657	0.620944	6.88e-06	2.61e-05	0.000209851	3.04132e-06	1.15442e-05	3.60755e-07
3.4.24.34: Neutrophil collagenase	Tissue destruction	4.26125	4.30277	2.95368	0.643434	1.35e-05	4.98e-05	0.000200431	2.9048e-06	0	0
3.1.3.77: Acireductone synthase	Amino acid metabolism	4.2524	3.92032	2.94754	0.677323	3.4e-05	0.000120138	0.000227269	3.29376e-06	4.22787e-05	1.32121e-06
3.1.3.9: Glucose-6-phosphatase	Central metabolism	4.24682	8.15304	2.94367	0.438225	1.35e-09	7.03e-09	0.000431066	6.24733e-06	0	0
2.1.1.348: NO_NAME	RNA modification	4.24378	8.59346	2.94157	0.42391	4.8e-10	2.55e-09	0.000182054	2.63847e-06	0	0
2.6.1.64: Glutamine--phenylpyruvate transaminase	Amino acid metabolism	4.23193	5.27327	2.93335	0.567735	1.31e-06	5.33e-06	3.0369e-05	4.4013e-07	0	0
1.1.1.239: 3-alpha-(17-beta)-hydroxysteroid dehydrogenase (NAD(+))	Steroid biosynthesis	4.19677	3.78371	2.90898	0.682405	4.76e-05	0.000164548	0.000106243	1.53975e-06	0	0
5.3.1.9: Glucose-6-phosphate isomerase	Central metabolism	4.17043	12.2449	2.89072	0.3298	7.19e-14	5.69e-13	0.0118464	0.000171688	0.000947831	2.96197e-05
2.4.1.1: Glycogen phosphorylase	Carbohydrate metabolism	4.13086	7.29671	2.8633	0.456494	1.05e-08	5.05e-08	0.0065678	9.51855e-05	0.000929479	2.90462e-05
1.1.1.270: 3-beta-hydroxysteroid 3-dehydrogenase	Steroid biosynthesis	4.11511	5.25493	2.85238	0.553254	1.37e-06	5.56e-06	8.34336e-05	1.20918e-06	0	0
1.5.1.15: Methylenetetrahydrofolate dehydrogenase (NAD(+))	Vitamin/Co-factor Biosynthesis	4.10495	3.90992	2.84533	0.654842	3.49e-05	0.00012305	2.68533e-05	3.89179e-07	0	0
1.13.11.11: Tryptophan 2,3-dioxygenase	Amino acid metabolism	4.1026	1.62346	2.8437	1.07615	0.00962581	0.0237979	0.00176732	2.56133e-05	0.000267711	8.36598e-06
1.5.99.2: Transferred entry: 1.5.8.4	Amino acid metabolism	4.02421	6.25885	2.78937	0.487838	1.24e-07	5.51e-07	0.000154576	2.24023e-06	0	0
3.4.24.59: Mitochondrial intermediate peptidase	Peptidase	4.01433	6.94692	2.78252	0.457124	2.42e-08	1.13e-07	8.85767e-05	1.28372e-06	0	0
1.1.1.170: (decarboxylating)	Steroid biosynthesis	4.01064	6.34199	2.77996	0.482406	1.02e-07	4.55e-07	0.000342593	4.96512e-06	0	0
1.6.5.3: NADH:ubiquinone reductase (H(+)-translocating)	Central metabolism	4.01044	3.19378	2.77983	0.718547	0.000200492	0.000640062	0.000400587	5.80562e-06	5.9394e-05	1.85606e-06
1.3.1.38: Trans-2-enoyl-CoA reductase (NADPH)	Fatty acid biosynthesis	4.00897	5.32239	2.77881	0.534761	1.16e-06	4.76e-06	0.000113552	1.64568e-06	0	0
2.1.1.2: Guanidinoacetate N-methyltransferase	Amino acid metabolism	3.98518	5.05651	2.76232	0.548192	2.23e-06	8.78e-06	0.000184619	2.67563e-06	0	0
3.3.1.1: Adenosylhomocysteinase	Amino acid metabolism	3.96927	5.35067	2.75129	0.527747	1.08e-06	4.46e-06	0.00176097	2.55213e-05	0.000290347	9.07333e-06
3.1.3.2: Acid phosphatase	Vitamin/Co-factor Biosynthesis	3.94124	6.32057	2.73186	0.475014	1.07e-07	4.78e-07	0.00240549	3.48621e-05	0.000129463	4.04571e-06
2.1.1.100: Protein-S-isoprenylcysteine O-methyltransferase	Secondary metabolite bioynthesis	3.92578	9.22113	2.72115	0.374798	1.05e-10	6.01e-10	0.000956427	1.38613e-05	0	0
2.1.1.77: Protein-L-isoaspartate(D-aspartate) O-methyltransferase	Methyltransferase	3.92063	3.71104	2.71757	0.644661	5.68e-05	0.000194516	0.00110127	1.59604e-05	0.000338352	1.05735e-05
1.14.18.2: CMP-N-acetylneuraminate monooxygenase	Carbohydrate metabolism	3.90319	5.1209	2.70548	0.532822	1.9e-06	7.57e-06	0.000106176	1.53879e-06	0	0
2.7.1.74: Deoxycytidine kinase	Nucleotide & Nucleoside metabolism	3.87078	3.58751	2.68302	0.648962	7.68e-05	0.000258518	0.000928666	1.34589e-05	0.00031326	9.78936e-06
1.21.4.4: Betaine reductase	ROS detoxification	3.84824	2.7751	2.6674	0.74723	0.000562669	0.00167843	0.00226141	3.2774e-05	6.83775e-06	2.1368e-07
5.1.1.18: Serine racemase	Virulence	3.84383	5.86012	2.66434	0.484496	3.21e-07	1.38e-06	0.000195899	2.83911e-06	0	0
1.21.4.3: Sarcosine reductase	ROS detoxification	3.82505	2.77791	2.65132	0.742176	0.000557672	0.00166758	0.00217204	3.14789e-05	6.83775e-06	2.1368e-07
1.14.13.8: Flavin-containing monooxygenase	Antibiotic resistance	3.81522	3.23324	2.64451	0.678688	0.000181649	0.000584468	0.000350592	5.08105e-06	0	0
2.1.1.10: Homocysteine S-methyltransferase	Amino acid metabolism	3.79881	4.49349	2.63314	0.559407	8.54e-06	3.21e-05	8.8417e-05	1.28141e-06	3.61093e-06	1.12841e-07
3.1.21.4: Type II site-specific deoxyribonuclease	DNA replication/repair	3.73238	2.14211	2.58709	0.83693	0.00261649	0.0072093	0.000133116	1.92921e-06	0	0
2.7.8.15: N-acetylglucosaminephosphotransferase	Polysaccharide biosynthesis	3.70026	4.96257	2.56482	0.514609	2.79e-06	1.09e-05	6.10988e-05	8.8549e-07	0	0
1.1.1.22: UDP-glucose 6-dehydrogenase	Carbohydrate metabolism	3.62601	7.41229	2.51336	0.396846	7.94e-09	3.87e-08	0.0023845	3.4558e-05	0.000282676	8.83364e-06
3.2.1.22: Alpha-galactosidase	Carbohydrate metabolism	3.62322	7.02365	2.51143	0.409836	2.01e-08	9.47e-08	0.000377529	5.47144e-06	2.37249e-05	7.41402e-07
3.1.3.41: 4-nitrophenylphosphatase	Xenobiotics degradation	3.61908	1.99297	2.50856	0.846218	0.00383347	0.0101632	7.81301e-05	1.13232e-06	8.77233e-06	2.74135e-07
2.4.1.133: Xylosylprotein 4-beta-galactosyltransferase	Polysaccharide biosynthesis	3.60563	5.84771	2.49924	0.455051	3.31e-07	1.42e-06	0.000195562	2.83423e-06	0	0
2.7.1.35: Pyridoxal kinase	Vitamin/Co-factor Biosynthesis	3.58964	14.0731	2.48815	0.257296	8.37e-16	8.45e-15	0.00227933	3.30338e-05	0.000161676	5.05238e-06
2.1.1.346: NO_NAME	RNA modification	3.5851	6.11577	2.485	0.440566	1.74e-07	7.66e-07	9.01056e-05	1.30588e-06	0	0
1.6.5.2: NAD(P)H dehydrogenase (quinone)	Vitamin/Co-factor Biosynthesis	3.50101	6.71444	2.42671	0.407066	4.24e-08	1.93e-07	0.000825448	1.1963e-05	8.72504e-05	2.72657e-06
2.1.4.1: Glycine amidinotransferase	Amino acid biosynthesis	3.49209	4.04479	2.42053	0.546131	2.5e-05	9.02e-05	0.000115283	1.67077e-06	9.98949e-06	3.12172e-07
2.7.1.14: Sedoheptulokinase	Energy metabolism	3.49054	6.11919	2.41946	0.428765	1.72e-07	7.6e-07	0.000241435	3.49906e-06	0	0
1.3.1.72: Delta(24)-sterol reductase	Steroid biosynthesis	3.46213	6.78781	2.39977	0.399892	3.55e-08	1.63e-07	0.00022184	3.21508e-06	0	0
1.3.1.93: Very-long-chain enoyl-CoA reductase	Fatty acid biosynthesis	3.45902	2.91938	2.39761	0.652373	0.000393319	0.00120399	6.45594e-05	9.35643e-07	0	0
6.1.1.18: Glutamine--tRNA ligase	Transcription/Translation	3.43712	4.90658	2.38243	0.481164	3.19e-06	1.24e-05	0.0016526	2.39507e-05	0.000337174	1.05367e-05
3.1.6.12: N-acetylgalactosamine-4-sulfatase	Tissue destruction	3.40029	5.28735	2.3569	0.455431	1.27e-06	5.16e-06	0.000288241	4.17741e-06	0	0
2.4.2.28: S-methyl-5'-thioadenosine phosphorylase	Amino acid metabolism	3.38342	3.58488	2.34521	0.567528	7.73e-05	0.000260085	0.000115663	1.67628e-06	0	0
4.1.1.37: Uroporphyrinogen decarboxylase	Secondary metabolite biosynthesis	3.36673	7.86012	2.33364	0.355411	2.73e-09	1.38e-08	0.0019142	2.7742e-05	0.000223529	6.9853e-06
6.3.4.16: Carbamoyl-phosphate synthase (ammonia)	Amino acid biosynthesis	3.36089	5.07831	2.32959	0.461074	2.11e-06	8.35e-06	6.38036e-05	9.2469e-07	0	0
3.4.19.3: Pyroglutamyl-peptidase I	Peptidase	3.35159	4.66756	2.32315	0.482839	5.63e-06	2.15e-05	0.00085028	1.23229e-05	3.44864e-05	1.0777e-06
3.4.24.85: S2P endopeptidase	Peptidase	3.33439	6.12726	2.31123	0.409244	1.69e-07	7.46e-07	6.44928e-05	9.34678e-07	0	0
7.6.2.2: NO_NAME	Transport	3.30667	4.07058	2.29201	0.515271	2.35e-05	8.5e-05	6.56309e-05	9.51172e-07	0	0
1.3.8.1: Short-chain acyl-CoA dehydrogenase	Fatty acid biosynthesis	3.30486	3.96438	2.29075	0.523014	3.06e-05	0.000108547	0.00240867	3.49083e-05	0.000144452	4.51414e-06
2.4.2.3: Uridine phosphorylase	Nucleotide & Nucleoside metabolism	3.26705	5.21753	2.26455	0.441057	1.5e-06	6.06e-06	0.00158863	2.30236e-05	0.00015516	4.84874e-06
2.7.6.2: Thiamine diphosphokinase	Vitamin/Co-factor Biosynthesis	3.2647	2.72598	2.26292	0.640167	0.000632332	0.00187939	0.0006881	9.97247e-06	0.000105859	3.30808e-06
2.4.99.3: Alpha-N-acetylgalactosaminide alpha-2,6-sialyltransferase	Polysaccharide biosynthesis	3.26151	3.41444	2.2607	0.562191	0.000116075	0.000385086	8.38858e-05	1.21574e-06	0	0
4.2.1.77: Trans-L-3-hydroxyproline dehydratase	Amino acid metabolism	3.25194	2.89617	2.25408	0.616229	0.000417373	0.00127008	0.000143901	2.08552e-06	0	0
1.4.3.5: Pyridoxal 5'-phosphate synthase	Vitamin/Co-factor Biosynthesis	3.24853	2.32141	2.25171	0.696948	0.00169648	0.00477075	0.00261686	3.79255e-05	0.000315234	9.85105e-06
3.1.21.1: Deoxyribonuclease I	DNA replication/repair	3.18694	3.86315	2.20902	0.511923	3.91e-05	0.00013704	4.41664e-05	6.40093e-07	0	0
3.1.7.2: Guanosine-3',5'-bis(diphosphate) 3'-diphosphatase	Signaling	3.18593	2.56482	2.20832	0.64666	0.000939743	0.00272381	0.000542426	7.86125e-06	7.66107e-05	2.39408e-06
3.5.99.6: Glucosamine-6-phosphate deaminase	Carbohydrate metabolism	3.17874	3.47717	2.20334	0.542416	0.000100057	0.000333296	0.00261445	3.78906e-05	0.000443853	1.38704e-05
2.4.99.9: Lactosylceramide alpha-2,3-sialyltransferase	Steroid biosynthesis	3.17309	4.35655	2.19942	0.4755	1.18e-05	4.4e-05	5.43765e-05	7.88065e-07	0	0
1.2.1.27: Methylmalonate-semialdehyde dehydrogenase (CoA acylating)	Amino acid metabolism	3.17105	2.63573	2.198	0.633672	0.000787819	0.00231351	0.000198329	2.87434e-06	0.000125804	3.93138e-06
5.4.2.7: Phosphopentomutase	Central metabolism	3.17062	3.73826	2.1977	0.519179	5.32e-05	0.000182699	0.00247918	3.59301e-05	0.000402502	1.25782e-05
5.4.99.2: Methylmalonyl-CoA mutase	Amino acid metabolism	3.16832	1.52209	2.19611	0.862389	0.0124869	0.0300543	0.000841566	1.21966e-05	0.000262331	8.19786e-06
1.2.4.4: 3-methyl-2-oxobutanoate dehydrogenase (2-methylpropanoyl-transferring)	Amino acid metabolism	3.12679	2.0975	2.16733	0.709982	0.00294185	0.00798921	0.00208884	3.02731e-05	0.000846132	2.64416e-05
2.7.8.7: Holo-[acyl-carrier-protein] synthase	Vitamin/Co-factor Biosynthesis	3.12457	4.08566	2.16579	0.48586	2.27e-05	8.21e-05	0.00111201	1.6116e-05	0.000130626	4.08206e-06
5.4.2.8: Phosphomannomutase	Cell wall & cell membrane biosynthesis	3.1226	3.44926	2.16442	0.53521	0.000106842	0.000355415	0.00213679	3.0968e-05	0.000782485	2.44527e-05
1.13.11.52: Indoleamine 2,3-dioxygenase	Amino acid metabolism	3.07588	2.94885	2.13204	0.576726	0.000365221	0.00112499	0.00056628	8.20696e-06	0	0
3.5.1.14: N-acyl-aliphatic-L-amino acid amidohydrolase	Amino acid biosynthesis	3.07187	11.5751	2.12926	0.252519	3.67e-13	2.66e-12	0.000169361	2.45451e-06	6.01858e-06	1.88081e-07
2.4.1.142: Chitobiosyldiphosphodolichol beta-mannosyltransferase	Polysaccharide biosynthesis	3.06322	4.02	2.12326	0.480858	2.67e-05	9.55e-05	0.00011176	1.61971e-06	0	0
1.8.1.8: Protein-disulfide reductase	ROS detoxification	3.05296	2.62174	2.11615	0.611989	0.000816518	0.00238922	0.000888644	1.28789e-05	0.000277209	8.66279e-06
3.4.19.5: Beta-aspartyl-peptidase	Peptidase	3.04414	5.31695	2.11004	0.406321	1.18e-06	4.82e-06	0.000139799	2.02607e-06	0	0
4.1.2.4: Deoxyribose-phosphate aldolase	Central metabolism	3.03092	2.89171	2.10087	0.574889	0.000422327	0.00128318	0.00239783	3.47512e-05	0.000367789	1.14934e-05
2.3.1.12: Dihydrolipoyllysine-residue acetyltransferase	Central metabolism	3.01516	2.81151	2.08995	0.580771	0.0005105	0.00154345	0.00445601	6.45798e-05	0.000321822	1.00569e-05
2.4.2.1: Purine-nucleoside phosphorylase	Nucleotide & Nucleoside metabolism	2.99594	5.1798	2.07663	0.406218	1.65e-06	6.61e-06	0.00726829	0.000105337	0.000885004	2.76564e-05
2.6.1.13: Ornithine aminotransferase	Amino acid metabolism	2.97597	2.15352	2.06279	0.66539	0.0025458	0.00702239	0.000739918	1.07234e-05	3.32096e-05	1.0378e-06
3.1.2.27: Choloyl-CoA hydrolase	Sterol biosynthesis	2.97562	5.49485	2.06254	0.389492	7.64e-07	3.2e-06	8.37703e-05	1.21406e-06	0	0
1.15.1.2: Superoxide reductase	ROS detoxification	2.96417	1.77775	2.05461	0.739558	0.00658825	0.0166821	0.00365495	5.29703e-05	1.75026e-05	5.46955e-07
1.7.5.1: Nitrate reductase (quinone)	Nitrogen metabolism	2.91093	1.84398	2.01771	0.711102	0.00555979	0.0143224	0.000287242	4.16293e-06	0	0
2.10.1.1: Molybdopterin molybdotransferase	Vitamin/Co-factor Biosynthesis	2.87041	1.52288	1.98962	0.780868	0.0124399	0.0299999	0.000583887	8.46213e-06	0.000157756	4.92988e-06
1.15.1.1: Superoxide dismutase	ROS detoxification	2.85039	7.21396	1.97574	0.317204	1.28e-08	6.11e-08	0.0427282	0.00061925	0.0050572	0.000158037
4.3.1.19: Threonine ammonia-lyase	Amino acid metabolism	2.84958	2.07096	1.97518	0.651897	0.00315141	0.00849256	0.00131727	1.90909e-05	0.000192947	6.02961e-06
3.1.1.31: 6-phosphogluconolactonase	Central metabolism	2.84142	5.49349	1.96952	0.372009	7.68e-07	3.21e-06	0.00127836	1.8527e-05	0.000255828	7.99464e-06
2.8.2.33: N-acetylgalactosamine 4-sulfate 6-O-sulfotransferase	Polysaccharide biosynthesis	2.82881	3.10129	1.96078	0.515233	0.000250333	0.000791967	0.000440638	6.38606e-06	0	0
2.4.1.38: Beta-N-acetylglucosaminylglycopeptide beta-1,4-galactosyltransferase	Polysaccharide biosynthesis	2.81841	3.33261	1.95357	0.492526	0.000141467	0.000464929	9.14567e-05	1.32546e-06	0	0
2.4.2.12: Nicotinamide phosphoribosyltransferase	Vitamin/Co-factor Biosynthesis	2.78792	2.10467	1.93244	0.631834	0.00289046	0.00785833	0.000954389	1.38317e-05	1.66194e-05	5.19357e-07
1.1.1.44: Phosphogluconate dehydrogenase (NADP(+)-dependent, decarboxylating)	Central metabolism	2.77586	4.49621	1.92408	0.408581	8.47e-06	3.19e-05	0.00439516	6.3698e-05	0.000615202	1.92251e-05
3.1.26.11: Ribonuclease Z	Transcription/Translation	2.7749	2.56798	1.92341	0.562746	0.000930743	0.00270411	0.000963187	1.39592e-05	0.000204934	6.40419e-06
1.3.1.21: 7-dehydrocholesterol reductase	Steroid biosynthesis	2.71779	2.68722	1.88383	0.537216	0.000694713	0.00205485	5.75475e-05	8.34021e-07	0	0
4.2.3.3: Methylglyoxal synthase	Fatty acid biosynthesis	2.69683	2.08591	1.8693	0.614346	0.00303142	0.00820522	0.000435519	6.31188e-06	0	0
2.7.1.11: 6-phosphofructokinase	Central metabolism	2.69313	4.73049	1.86673	0.385004	4.85e-06	1.86e-05	0.0101069	0.000146476	0.00143407	4.48148e-05
3.5.1.25: N-acetylglucosamine-6-phosphate deacetylase	Carbohydrate metabolism	2.67763	4.22841	1.85599	0.408322	1.61e-05	5.91e-05	0.00128962	1.86901e-05	0.000139781	4.36815e-06
1.17.1.9: NO_NAME	Carbohydrate metabolism	2.67629	1.62453	1.85506	0.701679	0.00959251	0.0237395	0.00120705	1.74935e-05	2.93583e-05	9.17447e-07
1.1.1.35: 3-hydroxyacyl-CoA dehydrogenase	Fatty acid biosynthesis	2.66761	4.02182	1.84904	0.418617	2.65e-05	9.51e-05	0.00172901	2.50582e-05	0.000338972	1.05929e-05
3.1.3.5: 5'-nucleotidase	Nucleotide & Nucleoside metabolism	2.65992	3.63138	1.84371	0.442903	6.91e-05	0.00023368	0.00254623	3.69019e-05	0.000546241	1.707e-05
5.3.3.8: Dodecenoyl-CoA isomerase	Fatty acid degradation	2.63212	1.81861	1.82445	0.647879	0.00591279	0.015184	0.00122408	1.77403e-05	0.000300062	9.37694e-06
1.17.7.1: (E)-4-hydroxy-3-methylbut-2-enyl-diphosphate synthase (ferredoxin)	Secondary metabolite bioynthesis	2.62235	1.35794	1.81768	0.762345	0.0190977	0.0438586	0.000152748	2.21373e-06	4.05438e-07	1.26699e-08
2.3.2.2: Gamma-glutamyltransferase	Energy metabolism	2.62043	3.85648	1.81635	0.421357	3.97e-05	0.000139161	0.000160236	2.32227e-06	0.000106152	3.31726e-06
1.5.1.2: Pyrroline-5-carboxylate reductase	Amino acid metabolism	2.61403	5.32698	1.81191	0.348462	1.14e-06	4.71e-06	0.00183073	2.65324e-05	0.000334286	1.04465e-05
2.7.2.11: Glutamate 5-kinase	Amino acid metabolism	2.60711	2.77314	1.80711	0.506475	0.000565899	0.00168602	0.000952363	1.38024e-05	0.00031805	9.93906e-06
2.7.1.48: Uridine kinase	Nucleotide & Nucleoside metabolism	2.5949	4.72125	1.79865	0.371443	4.97e-06	1.9e-05	0.00262513	3.80454e-05	0.000334786	1.04621e-05
4.2.1.70: Pseudouridylate synthase	Nucleotide & Nucleoside metabolism	2.59173	1.79956	1.79645	0.642346	0.00624904	0.0158649	0.00101276	1.46777e-05	5.91492e-05	1.84841e-06
3.4.11.7: Glutamyl aminopeptidase	Tissue destruction	2.57638	1.61095	1.78581	0.678693	0.00992704	0.0244934	0.00109325	1.58442e-05	0.000206765	6.46139e-06
2.4.1.174: acetylgalactosaminyltransferase	Polysaccharide biosynthesis	2.51774	1.93576	1.74516	0.598272	0.00441015	0.0115941	0.000497946	7.2166e-06	0	0
5.3.1.23: S-methyl-5-thioribose-1-phosphate isomerase	Amino acid metabolism	2.47932	2.08849	1.71854	0.564367	0.00301016	0.00815668	0.000232619	3.37128e-06	7.81257e-05	2.44143e-06
3.6.4.12: DNA helicase	DNA replication/repair	2.47678	4.57349	1.71677	0.361027	7.05e-06	2.67e-05	0.0213797	0.000309851	0.00350219	0.000109443
3.4.22.34: Legumain	Peptidase	2.44236	5.06956	1.69291	0.335418	2.15e-06	8.52e-06	0.000191613	2.777e-06	0	0
1.1.1.6: Glycerol dehydrogenase	Fatty acid biosynthesis	2.42371	1.59299	1.67998	0.642889	0.0104294	0.0255277	0.00443127	6.42212e-05	3.67126e-05	1.14727e-06
3.4.24.23: Matrilysin	Peptidase	2.40111	2.61144	1.66432	0.482479	0.000839111	0.00244658	0.000245654	3.5602e-06	0	0
2.7.1.33: Pantothenate kinase	Vitamin/Co-factor Biosynthesis	2.38124	3.54487	1.65055	0.401969	8.51e-05	0.000285186	0.00237972	3.44887e-05	0.000224896	7.028e-06
3.1.6.2: Steryl-sulfatase	Steroid biosynthesis	2.35385	3.48121	1.63156	0.401369	9.9e-05	0.000330213	0.000148933	2.15844e-06	0	0
2.8.1.9: Molybdenum cofactor sulfurtransferase	Vitamin/Co-factor Biosynthesis	2.34354	3.12149	1.62442	0.4252	0.000237724	0.000755975	8.97027e-05	1.30004e-06	0	0
6.3.4.13: Phosphoribosylamine--glycine ligase	Nucleotide & Nucleoside metabolism	2.3279	3.39333	1.61357	0.402756	0.000122514	0.000404265	0.00138757	2.01097e-05	0.000194086	6.06519e-06
3.1.1.3: Triacylglycerol lipase	Tissue destruction	2.30432	1.72637	1.59723	0.584374	0.0074803	0.0187772	0.0022917	3.3213e-05	0.000505302	1.57907e-05
3.6.4.13: RNA helicase	Transcription/Translation	2.28856	4.31426	1.58631	0.344955	1.31e-05	4.85e-05	0.020147	0.000291986	0.0055856	0.00017455
3.2.2.27: Uracil-DNA glycosylase	DNA replication/repair	2.28829	2.94594	1.58612	0.429321	0.000368136	0.00113255	0.00166422	2.41191e-05	0.00019672	6.14751e-06
1.2.1.41: Glutamate-5-semialdehyde dehydrogenase	Amino acid metabolism	2.28806	2.29832	1.58596	0.493695	0.00179732	0.00503126	0.00105065	1.52267e-05	0.000339369	1.06053e-05
1.1.1.30: 3-hydroxybutyrate dehydrogenase	Fatty acid metabolism	2.28443	1.88574	1.58344	0.550902	0.00499709	0.0130094	6.79241e-05	9.84408e-07	0	0
4.1.2.13: Fructose-bisphosphate aldolase	Central metabolism	2.2826	4.74958	1.58218	0.325561	4.63e-06	1.78e-05	0.0285338	0.000413533	0.00434496	0.00013578
2.7.4.8: Guanylate kinase	Nucleotide & Nucleoside metabolism	2.27092	3.32257	1.57408	0.397569	0.000145164	0.000475804	0.00502118	7.27707e-05	0.00154575	4.83046e-05
6.1.1.4: Leucine--tRNA ligase	Transcription/Translation	2.26892	2.79135	1.5727	0.438976	0.0005387	0.00161676	0.00338555	4.9066e-05	0.000593195	1.85373e-05
3.6.1.64: Inosine diphosphate phosphatase	Nucleotide & Nucleoside metabolism	2.2637	2.2561	1.56908	0.493496	0.00199214	0.00554501	9.58275e-05	1.3888e-06	0	0
6.1.1.2: Tryptophan--tRNA ligase	Transcription/Translation	2.23276	2.89804	1.54763	0.422878	0.000414674	0.00126462	0.00269554	3.90658e-05	0.000625534	1.95479e-05
1.13.11.20: Cysteine dioxygenase	Amino acid metabolism	2.23213	2.31971	1.54719	0.479125	0.00170508	0.00478945	0.000129386	1.87516e-06	0	0
1.14.13.9: Kynurenine 3-monooxygenase	Amino acid metabolism	2.18432	2.45345	1.51405	0.45447	0.00123166	0.00352005	6.73185e-05	9.7563e-07	6.13317e-06	1.91662e-07
2.7.4.9: dTMP kinase	Nucleotide & Nucleoside metabolism	2.18086	2.89934	1.51166	0.412868	0.000412404	0.00126084	0.00145282	2.10553e-05	0.000220729	6.8978e-06
1.14.13.148: Trimethylamine monooxygenase	Energy metabolism	2.17978	2.54815	1.51091	0.444222	0.000982764	0.00283043	9.82646e-05	1.42412e-06	0	0
6.1.1.7: Alanine--tRNA ligase	Transcription/Translation	2.17333	2.22432	1.50644	0.477497	0.00215064	0.00596591	0.0046592	6.75246e-05	0.00100717	3.14741e-05
3.1.1.2: Arylesterase	Bisphenol degradation	2.15087	2.38539	1.49087	0.454647	0.00145572	0.00411726	8.65188e-05	1.2539e-06	0	0
2.7.1.15: Ribokinase	Central metabolism	2.10768	1.44213	1.46093	0.592232	0.0154233	0.03613	0.000478931	6.94102e-06	0.000155746	4.86708e-06
3.5.1.1: Asparaginase	Amino acid metabolism	2.10606	1.38921	1.45981	0.603959	0.0175552	0.0408126	0.00111705	1.61891e-05	0.00023476	7.33626e-06
2.7.1.99: Transferred entry: 2.7.11.2	Central metabolism	2.07924	4.38828	1.44122	0.310256	1.09e-05	4.09e-05	3.86632e-05	5.60336e-07	0	0
1.11.1.1: NADH peroxidase	ROS detoxification	2.0671	1.63711	1.4328	0.539538	0.00928433	0.0230616	0.000858031	1.24352e-05	3.3447e-06	1.04522e-07
2.7.1.52: Fucokinase	Carbohydrate metabolism	2.04745	4.31426	1.41919	0.308633	1.31e-05	4.85e-05	3.02902e-05	4.38988e-07	0	0
4.2.1.1: Carbonate dehydratase	Nitrogen metabolism	2.04698	2.63813	1.41886	0.408809	0.000782528	0.00230073	0.00423921	6.14379e-05	0.00083106	2.59706e-05
2.7.4.6: Nucleoside-diphosphate kinase	Nucleotide & Nucleoside metabolism	2.03168	2.70423	1.40825	0.400209	0.00066722	0.00197591	0.00948076	0.000137402	0.00756039	0.000236262
1.1.1.42: Isocitrate dehydrogenase (NADP(+))	Central metabolism	2.02753	3.03132	1.40538	0.374192	0.000297887	0.000930422	0.0042891	6.21609e-05	0.00100256	3.13299e-05
1.8.1.7: Glutathione-disulfide reductase	ROS detoxification	2.02183	1.85162	1.40143	0.492722	0.00545139	0.0140727	0.00148158	2.14721e-05	0.000605858	1.89331e-05
1.8.98.2: Sulfiredoxin	ROS detoxification	2.01445	1.83931	1.39631	0.492877	0.00563174	0.0144774	5.96538e-05	8.64547e-07	0	0
1.14.19.53: NO_NAME	ROS detoxification	2.01253	3.2635	1.39498	0.356019	0.000168093	0.000545136	5.25087e-05	7.60996e-07	0	0
1.1.1.47: Glucose 1-dehydrogenase (NAD(P)(+))	Central metabolism	-2.00014	1.51191	-1.38639	0.54646	0.0128081	0.030767	3.95476e-05	5.73154e-07	4.63032e-05	1.44698e-06
3.5.1.97: Acyl-homoserine-lactone acylase	Virulence	-2.04808	4.25259	-1.41962	0.311276	1.52e-05	5.59e-05	8.57839e-06	1.24325e-07	0.000139041	4.34504e-06
1.1.1.23: Histidinol dehydrogenase	Amino acid metabolism	-2.05739	2.46107	-1.42608	0.427316	0.00120884	0.00345886	0.000106883	1.54903e-06	0.000769684	2.40526e-05
5.4.99.23: 23S rRNA pseudouridine(1911/1915/1917) synthase	Transcription/Translation	-2.06141	1.55865	-1.42886	0.553501	0.0113663	0.0276279	0.000317692	4.60423e-06	0.000271515	8.48485e-06
2.7.1.221: NO_NAME	Carbohydrate metabolism	-2.07546	5.61618	-1.4386	0.268213	5.73e-07	2.42e-06	3.77831e-05	5.47582e-07	8.48506e-05	2.65158e-06
2.3.1.1: Amino-acid N-acetyltransferase	Amino acid biosynthesis	-2.09577	1.71202	-1.45268	0.533859	0.00773952	0.0194081	0.000144331	2.09176e-06	0.00046896	1.4655e-05
4.2.1.12: Phosphogluconate dehydratase	Central metabolism	-2.10142	2.30259	-1.45659	0.452931	0.00177773	0.00498212	4.10752e-05	5.95293e-07	0.00013814	4.31687e-06
1.1.99.3: Gluconate 2-dehydrogenase (acceptor)	Central metabolism	-2.10515	4.56384	-1.45918	0.307246	7.22e-06	2.73e-05	2.36395e-05	3.42601e-07	0.00023728	7.415e-06
3.8.1.8: Atrazine chlorohydrolase	Atrazine degradation	-2.11643	2.70893	-1.467	0.416477	0.000659254	0.00195467	1.39548e-05	2.02243e-07	0.000113696	3.55301e-06
3.4.11.10: Bacterial leucyl aminopeptidase	Tissue destruction	-2.11868	1.73716	-1.46856	0.535353	0.00727427	0.0183162	0.000190154	2.75586e-06	0.000178698	5.5843e-06
1.1.1.267: 1-deoxy-D-xylulose-5-phosphate reductoisomerase	Fatty acid biosynthesis	-2.12712	1.61521	-1.4744	0.559505	0.0098203	0.0242544	0.000441293	6.39555e-06	0.000332218	1.03818e-05
4.2.1.109: Methylthioribulose 1-phosphate dehydratase	Amino acid metabolism	-2.14532	3.70871	-1.48703	0.352997	5.74e-05	0.000195566	1.51949e-05	2.20216e-07	0.000118622	3.70693e-06
3.1.13.5: Ribonuclease D	Transcription/Translation	-2.15343	2.01061	-1.49264	0.500903	0.00366097	0.00975861	0.00011721	1.6987e-06	0.000183561	5.73629e-06
1.6.1.2: NAD(P)(+) transhydrogenase (Re/Si-specific)	Vitamin/Co-factor Biosynthesis	-2.16426	1.38752	-1.50015	0.621224	0.0176567	0.0409709	0.000547189	7.93028e-06	0.000228469	7.13964e-06
4.1.3.26: 3-hydroxy-3-isohexenylglutaryl-CoA lyase	Secondary metabolite biosynthesis	-2.22516	4.78516	-1.54237	0.31597	4.24e-06	1.64e-05	1.07655e-05	1.56022e-07	7.86526e-05	2.45789e-06
1.7.1.13: PreQ(1) synthase	Vitamin/Co-factor Biosynthesis	-2.25264	2.03876	-1.56141	0.519754	0.0034051	0.00914609	0.000613135	8.88601e-06	0.00063517	1.9849e-05
2.8.1.2: 3-mercaptopyruvate sulfurtransferase	Amino acid metabolism	-2.27564	2.29676	-1.57735	0.491245	0.00180587	0.00504943	8.58644e-05	1.24441e-06	0.000103255	3.22672e-06
1.3.1.9: Enoyl-[acyl-carrier-protein] reductase (NADH)	Fatty acid biosynthesis	-2.28698	1.46372	-1.58522	0.636978	0.0145634	0.0343779	0.00175112	2.53785e-05	0.000904909	2.82784e-05
2.8.1.10: Thiazole synthase	Vitamin/Co-factor Biosynthesis	-2.30259	2.56632	-1.59603	0.46717	0.000935401	0.00271443	0.000144885	2.09978e-06	0.000532448	1.6639e-05
5.1.3.13: dTDP-4-dehydrorhamnose 3,5-epimerase	Bacterial competition	-2.32417	1.81037	-1.61099	0.573874	0.00606396	0.0154751	0.000553272	8.01843e-06	0.000833603	2.60501e-05
5.3.3.10: 5-carboxymethyl-2-hydroxymuconate Delta-isomerase	Amino acid metabolism	-2.33014	3.29689	-1.61513	0.409798	0.000154829	0.000504788	5.04646e-06	7.31371e-08	0.000120376	3.76176e-06
1.1.1.60: 2-hydroxy-3-oxopropionate reductase	Carbohydrate metabolism	-2.33514	1.55176	-1.6186	0.628609	0.0115709	0.0280697	7.69065e-05	1.11459e-06	0.000207339	6.47933e-06
3.1.1.24: 3-oxoadipate enol-lactonase	Xenobiotics degradation	-2.35013	3.71104	-1.62899	0.386496	5.7e-05	0.000194519	8.55695e-05	1.24014e-06	0.000508774	1.58992e-05
2.3.1.86: Fatty-acyl-CoA synthase	Fatty acid biosynthesis	-2.36352	3.35324	-1.63827	0.411625	0.000134726	0.000443367	1.41e-05	2.04347e-07	8.31298e-05	2.59781e-06
3.5.4.3: Guanine deaminase	Nucleotide & Nucleoside metabolism	-2.36414	2.05093	-1.6387	0.543724	0.00330739	0.00889337	0.000136558	1.97909e-06	0.000285036	8.90738e-06
3.5.4.13: dCTP deaminase	Nucleotide & Nucleoside metabolism	-2.37101	3.05552	-1.64346	0.43564	0.000281028	0.000880004	0.000203924	2.95541e-06	0.000428929	1.3404e-05
7.3.2.3: NO_NAME	Sulfur metabolism	-2.37214	2.39398	-1.64424	0.500414	0.00142558	0.00403667	1.4379e-05	2.08392e-07	7.53587e-05	2.35496e-06
1.1.1.276: Serine 3-dehydrogenase (NADP(+))	Carbohydrate metabolism	-2.37241	4.62342	-1.64443	0.343678	6.26e-06	2.38e-05	1.63142e-05	2.36438e-07	0.00010074	3.14812e-06
2.6.1.87: UDP-4-amino-4-deoxy-L-arabinose aminotransferase	Carbohydrate metabolism	-2.38025	1.54567	-1.64986	0.642142	0.0117461	0.0284665	0.000527807	7.64937e-06	0.000241906	7.55955e-06
2.2.1.7: 1-deoxy-D-xylulose-5-phosphate synthase	Vitamin/Co-factor Biosynthesis	-2.3907	2.02344	-1.65711	0.553849	0.00353123	0.0094745	0.000724443	1.04992e-05	0.000407456	1.2733e-05
3.5.1.53: N-carbamoylputrescine amidase	Amino acid metabolism	-2.4197	2.56239	-1.6772	0.491485	0.000947258	0.00273913	5.43135e-05	7.87152e-07	0.000102365	3.19892e-06
3.1.1.85: Pimeloyl-[acyl-carrier protein] methyl ester esterase	Vitamin/Co-factor Biosynthesis	-2.43321	3.92213	-1.68657	0.38743	3.38e-05	0.000119638	7.61715e-05	1.10393e-06	0.000248244	7.75761e-06
3.8.1.2: (S)-2-haloacid dehalogenase	Xenobiotics degradation	-2.4338	2.08304	-1.68698	0.55496	0.00305824	0.0082596	3.09251e-05	4.4819e-07	7.46777e-05	2.33368e-06
6.4.1.2: Acetyl-CoA carboxylase	Fatty acid biosynthesis	-2.43461	1.38715	-1.68754	0.699026	0.0176887	0.0410065	0.00275928	3.99895e-05	0.00120077	3.7524e-05
3.4.11.5: Prolyl aminopeptidase	Tissue destruction	-2.43669	1.32497	-1.68899	0.718674	0.0208351	0.0473188	0.000199836	2.89618e-06	0.000152081	4.75254e-06
1.4.1.2: Glutamate dehydrogenase	Amino acid biosynthesis	-2.44829	1.40285	-1.69702	0.698277	0.0169639	0.0395502	0.000744254	1.07863e-05	0.000437523	1.36726e-05
4.2.1.20: Tryptophan synthase	Amino acid biosynthesis	-2.46167	1.81362	-1.7063	0.607179	0.00601241	0.0153595	0.000317697	4.6043e-06	0.000481028	1.50321e-05
6.3.5.5: Carbamoyl-phosphate synthase (glutamine-hydrolyzing)	Nucleotide & Nucleoside metabolism	-2.46719	1.81722	-1.71013	0.607839	0.00595666	0.0152329	0.00424158	6.14722e-05	0.00162525	5.0789e-05
4.2.1.33: 3-isopropylmalate dehydratase	Amino acid biosynthesis	-2.48781	1.68205	-1.72442	0.639794	0.00831831	0.0207947	0.000305257	4.42402e-06	0.00037884	1.18387e-05
4.2.99.21: Isochorismate lyase	Iron acquisition	-2.5003	4.38405	-1.73308	0.37333	1.1e-05	4.13e-05	4.02633e-05	5.83526e-07	0.000402696	1.25842e-05
3.6.3.41: Heme-transporting ATPase	Transport	-2.51146	3.118	-1.74081	0.455985	0.000239954	0.000762079	6.82099e-05	9.8855e-07	0.000303175	9.47422e-06
1.17.7.3: (E)-4-hydroxy-3-methylbut-2-enyl-diphosphate synthase (flavodoxin)	Secondary metabolite bioynthesis	-2.52095	1.98386	-1.74739	0.590932	0.0039189	0.0103785	0.000787653	1.14153e-05	0.000348273	1.08835e-05
1.13.11.53: Acireductone dioxygenase (Ni(2+)-requiring)	Amino acid metabolism	-2.52501	5.13077	-1.7502	0.344282	1.85e-06	7.4e-06	2.78021e-05	4.02929e-07	0.000143037	4.46992e-06
4.2.1.2: Fumarate hydratase	Central metabolism	-2.56456	2.01771	-1.77761	0.595222	0.00358992	0.00960049	0.00203432	2.94829e-05	0.00177896	5.55926e-05
2.5.1.10: (2E,6E)-farnesyl diphosphate synthase	Secondary metabolite bioynthesis	-2.57884	1.50604	-1.78752	0.706281	0.0130205	0.0311857	0.00161579	2.34172e-05	0.000803076	2.50961e-05
2.5.1.3: Thiamine-phosphate diphosphorylase	Vitamin/Co-factor Biosynthesis	-2.60199	2.00862	-1.80356	0.605628	0.00368177	0.00980341	0.000417011	6.04364e-06	0.00169812	5.30662e-05
3.5.4.30: dCTP deaminase (dUMP-forming)	Nucleotide & Nucleoside metabolism	-2.6084	2.97191	-1.80801	0.486755	0.000343732	0.00106683	7.63574e-05	1.10663e-06	0.000284491	8.89034e-06
1.2.1.11: Aspartate-semialdehyde dehydrogenase	Amino acid metabolism	-2.61326	1.92434	-1.81137	0.623052	0.00453818	0.011903	0.000985893	1.42883e-05	0.000641278	2.00399e-05
4.2.1.51: Prephenate dehydratase	Amino acid biosynthesis	-2.63541	2.14108	-1.82673	0.59124	0.0026286	0.00722643	0.000491803	7.12758e-06	0.000326877	1.02149e-05
2.4.2.10: Orotate phosphoribosyltransferase	Nucleotide & Nucleoside metabolism	-2.64238	1.66911	-1.83156	0.682625	0.00860434	0.0214236	0.00201413	2.91903e-05	0.000667948	2.08734e-05
3.6.1.27: Undecaprenyl-diphosphate phosphatase	Cell wall & cell membrane biosynthesis	-2.64631	1.66605	-1.83428	0.684378	0.00867383	0.0215747	0.00143189	2.0752e-05	0.000914771	2.85866e-05
4.1.2.25: Dihydroneopterin aldolase	Vitamin/Co-factor Biosynthesis	-2.65521	1.45417	-1.84045	0.742355	0.01493	0.035142	0.000797361	1.1556e-05	0.000587306	1.83533e-05
4.3.99.3: 7-carboxy-7-deazaguanine synthase	Vitamin/Co-factor Biosynthesis	-2.65538	2.67893	-1.84057	0.525795	0.000708952	0.00209444	0.000443314	6.42484e-06	0.000355636	1.11136e-05
2.4.1.129: Peptidoglycan glycosyltransferase	Cell wall & cell membrane biosynthesis	-2.66852	1.39255	-1.84968	0.764179	0.0174011	0.0404999	0.00323177	4.68372e-05	0.00151553	4.73602e-05
3.6.3.25: Sulfate-transporting ATPase	Sulfur metabolism	-2.66891	2.25718	-1.84995	0.58162	0.00198493	0.00553121	0.000719065	1.04212e-05	0.000666199	2.08187e-05
3.4.21.92: Endopeptidase Clp	Amino acid metabolism	-2.67193	2.01967	-1.85204	0.619754	0.00356987	0.00955729	0.00878556	0.000127327	0.00427669	0.000133646
2.7.8.8: CDP-diacylglycerol--serine O-phosphatidyltransferase	Tissue destruction	-2.67205	1.97682	-1.85213	0.627668	0.00399156	0.0105482	0.000453272	6.56916e-06	0.000246682	7.7088e-06
1.1.1.154: Ureidoglycolate dehydrogenase	Carbohydrate metabolism	-2.69925	3.60583	-1.87098	0.451258	7.35e-05	0.000247841	1.30701e-05	1.89421e-07	7.65146e-05	2.39108e-06
3.5.3.7: Guanidinobutyrase	Amino acid metabolism	-2.70066	5.47108	-1.87196	0.354399	8.09e-07	3.38e-06	1.24842e-07	1.8093e-09	7.15822e-05	2.23694e-06
3.6.3.4: Cu(2+)-exporting ATPase	Transport	-2.70231	1.48184	-1.8731	0.747149	0.0138743	0.0329733	0.00138818	2.01186e-05	0.000604172	1.88804e-05
1.13.11.3: Protocatechuate 3,4-dioxygenase	Xenobiotics degradation	-2.72675	3.27496	-1.89004	0.481366	0.000163282	0.000530937	1.69156e-05	2.45154e-07	3.94518e-05	1.23287e-06
2.3.3.9: Malate synthase	Central metabolism	-2.76331	1.57296	-1.91538	0.738173	0.0109653	0.0267328	0.000198172	2.87206e-06	0.000711872	2.2246e-05
2.1.1.45: Thymidylate synthase	Nucleotide & Nucleoside metabolism	-2.76889	2.59018	-1.91925	0.558912	0.000883303	0.00256932	0.00100954	1.46311e-05	0.00126495	3.95296e-05
2.3.1.46: Homoserine O-succinyltransferase	Amino acid metabolism	-2.78908	3.67106	-1.93325	0.461596	6.29e-05	0.000213274	0.000107796	1.56225e-06	0.00019479	6.0872e-06
2.7.7.65: Diguanylate cyclase	Signaling	-2.78988	4.11805	-1.93379	0.431878	2.1e-05	7.62e-05	0.000143239	2.07593e-06	0.000268247	8.38273e-06
2.6.1.113: NO_NAME	Amino acid metabolism	-2.80432	7.91721	-1.9438	0.29461	2.36e-09	1.21e-08	2.04916e-05	2.96979e-07	0.000104413	3.26292e-06
2.7.2.2: Carbamate kinase	Amino acid biosynthesis	-2.80502	1.44754	-1.94429	0.786314	0.0151887	0.0356826	0.00346386	5.02008e-05	0.000998615	3.12067e-05
4.3.3.7: 4-hydroxy-tetrahydrodipicolinate synthase	Amino acid biosynthesis	-2.81061	2.2395	-1.94817	0.615172	0.0020721	0.00576105	0.00124353	1.80221e-05	0.000599536	1.87355e-05
2.1.1.107: Uroporphyrinogen-III C-methyltransferase	Secondary metabolite biosynthesis	-2.81934	1.91937	-1.95422	0.673174	0.00459531	0.01204	0.000914187	1.32491e-05	0.000744454	2.32642e-05
5.4.2.12: Phosphoglycerate mutase (2,3-diphosphoglycerate-independent)	Central metabolism	-2.82818	1.58109	-1.96034	0.753288	0.0107405	0.0262367	0.00238959	3.46318e-05	0.000610377	1.90743e-05
1.9.3.1: Cytochrome-c oxidase	Central metabolism	-2.83897	1.98373	-1.96782	0.665584	0.00392438	0.0103818	0.000500925	7.25978e-06	0.000453678	1.41774e-05
1.4.1.9: Leucine dehydrogenase	Amino acid metabolism	-2.84191	2.54815	-1.96986	0.579104	0.000981746	0.00283043	2.55928e-05	3.70911e-07	5.42166e-05	1.69427e-06
3.5.2.19: Streptothricin hydrolase	Antibiotic Resistance	-2.87565	7.95468	-1.99325	0.301245	2.16e-09	1.11e-08	3.24053e-07	4.69642e-09	9.55052e-05	2.98454e-06
3.5.1.96: Succinylglutamate desuccinylase	Amino acid metabolism	-2.87947	2.32731	-1.9959	0.616809	0.00166978	0.00470645	3.63834e-05	5.27295e-07	0.000140834	4.40106e-06
4.2.1.11: Phosphopyruvate hydratase	Central metabolism	-2.90916	2.79242	-2.01648	0.562618	0.000536067	0.0016128	0.0139642	0.00020238	0.005795	0.000181094
2.6.1.57: Aromatic-amino-acid transaminase	Amino acid metabolism	-2.91337	2.39537	-2.0194	0.614334	0.00141937	0.00402374	0.000183645	2.66152e-06	0.000833896	2.60592e-05
3.4.23.43: Prepilin peptidase	Virulence	-2.92305	2.93425	-2.02611	0.549688	0.000379131	0.00116346	3.6977e-05	5.35899e-07	0.000133694	4.17794e-06
1.1.1.133: dTDP-4-dehydrorhamnose reductase	Carbohydrate metabolism	-2.94641	2.35401	-2.0423	0.627233	0.00156662	0.00442583	0.00107956	1.56458e-05	0.000699766	2.18677e-05
2.7.7.18: Nicotinate-nucleotide adenylyltransferase	Vitamin/Co-factor Biosynthesis	-2.97979	2.07529	-2.06543	0.68086	0.0031167	0.00840825	0.00171231	2.48161e-05	0.0013818	4.31811e-05
2.7.6.5: GTP diphosphokinase	Nucleotide & Nucleoside metabolism	-2.9885	1.38345	-2.07147	0.859364	0.0178567	0.0413567	0.00202259	2.93129e-05	0.00112439	3.51373e-05
2.5.1.129: NO_NAME	Vitamin/Co-factor Biosynthesis	-2.99365	2.63029	-2.07504	0.59894	0.000798695	0.00234265	5.15033e-05	7.46425e-07	0.000394356	1.23236e-05
1.1.1.94: Glycerol-3-phosphate dehydrogenase (NAD(P)(+))	Steroid biosynthesis	-2.99535	1.69456	-2.07622	0.767252	0.00807227	0.0202042	0.00180801	2.6203e-05	0.000789256	2.46643e-05
2.1.1.222: 2-polyprenyl-6-hydroxyphenol methylase	Vitamin/Co-factor Biosynthesis	-3.00298	4.91721	-2.0815	0.419873	3.11e-06	1.21e-05	0.000110316	1.59878e-06	0.000322946	1.00921e-05
3.5.2.17: Hydroxyisourate hydrolase	Nucleotide & Nucleoside metabolism	-3.01091	3.90968	-2.087	0.480372	3.5e-05	0.000123117	0.00109837	1.59184e-05	0.000447632	1.39885e-05
5.1.1.7: Diaminopimelate epimerase	Amino acid biosynthesis	-3.018	2.41027	-2.09192	0.63425	0.00136992	0.00388803	0.00024558	3.55914e-06	0.000438773	1.37117e-05
2.1.1.298: Ribosomal protein L3 N(5)-glutamine methyltransferase	Transcription/Translation	-3.02103	4.78516	-2.09402	0.429064	4.26e-06	1.64e-05	0.000108606	1.574e-06	0.00030928	9.66499e-06
5.3.1.26: Galactose-6-phosphate isomerase	Carbohydrate metabolism	-3.03444	1.94976	-2.10331	0.718101	0.00425733	0.0112264	0.000530969	7.6952e-06	0.00057487	1.79647e-05
6.3.4.20: 7-cyano-7-deazaguanine synthase	Vitamin/Co-factor Biosynthesis	-3.04464	2.22999	-2.11038	0.66796	0.00212034	0.0058885	0.00056781	8.22913e-06	0.000451135	1.4098e-05
7.5.2.6: NO_NAME	Transport	-3.05461	3.83733	-2.11729	0.492592	4.16e-05	0.000145436	2.5334e-05	3.67159e-07	0.000133529	4.17277e-06
2.7.7.2: FAD synthetase	Vitamin/Co-factor biosynthesis	-3.14498	1.7462	-2.17994	0.792446	0.00711714	0.017939	0.00175883	2.54903e-05	0.000787972	2.46241e-05
3.1.3.18: Phosphoglycolate phosphatase	Secondary metabolite bioynthesis	-3.15764	3.00479	-2.18871	0.585678	0.000317861	0.000989036	0.000474633	6.87874e-06	0.0011026	3.44563e-05
1.14.13.195: L-ornithine N(5)-monooxygenase (NADPH)	Iron acquisition	-3.21308	6.97881	-2.22713	0.36488	2.24e-08	1.05e-07	3.80868e-07	5.51983e-09	0.000193487	6.04647e-06
2.7.7.56: tRNA nucleotidyltransferase	Transcription/Translation	-3.22579	3.06977	-2.23595	0.591105	0.000271258	0.000851582	0.000493011	7.14508e-06	0.000462072	1.44398e-05
2.4.1.57: Phosphatidylinositol alpha-mannosyltransferase	Polysaccharide biosynthesis	-3.23401	6.58503	-2.24165	0.380387	5.75e-08	2.6e-07	6.06774e-05	8.79383e-07	0.00030761	9.6128e-06
2.3.1.184: Acyl-homoserine-lactone synthase	Virulence	-3.25734	3.75366	-2.25781	0.532094	5.12e-05	0.000176336	0.000302855	4.38921e-06	0.00248315	7.75983e-05
4.2.1.99: 2-methylisocitrate dehydratase	Fatty acid biosynthesis	-3.26002	3.06772	-2.25967	0.597649	0.000272893	0.000855624	0.000265241	3.84407e-06	0.000254162	7.94256e-06
6.3.2.4: D-alanine--D-alanine ligase	Cell wall & cell membrane biosynthesis	-3.26012	2.54815	-2.25974	0.664429	0.000983444	0.00283043	0.00170788	2.47519e-05	0.000834355	2.60736e-05
3.4.23.36: Signal peptidase II	Transport	-3.27171	1.62768	-2.26777	0.856813	0.00951354	0.0235679	0.00234117	3.393e-05	0.000810979	2.53431e-05
2.7.1.12: Gluconokinase	Central metabolism	-3.27691	2.00175	-2.27138	0.764363	0.00375268	0.00995983	8.99945e-05	1.30427e-06	0.00025668	8.02124e-06
2.3.3.13: 2-isopropylmalate synthase	Amino acid biosynthesis	-3.29308	3.97716	-2.28259	0.52019	2.96e-05	0.000105401	0.00017644	2.5571e-06	0.000315077	9.84616e-06
2.7.1.26: Riboflavin kinase	Vitamin/Co-factor Biosynthesis	-3.30199	2.0079	-2.28876	0.768878	0.00369546	0.0098197	0.0018582	2.69305e-05	0.000810884	2.53401e-05
5.4.99.18: 5-(carboxyamino)imidazole ribonucleotide mutase	Nucleotide & Nucleoside metabolism	-3.33101	2.02106	-2.30888	0.772256	0.00355456	0.00952667	0.00171098	2.47968e-05	0.000539074	1.68461e-05
3.4.24.70: Oligopeptidase A	Transport	-3.37849	5.54668	-2.34179	0.439796	6.75e-07	2.84e-06	0.000100077	1.45039e-06	0.000292149	9.12967e-06
2.7.2.4: Aspartate kinase	Amino acid biosynthesis	-3.395	1.68205	-2.35323	0.873327	0.00833482	0.0207947	0.00098871	1.43291e-05	0.000489256	1.52892e-05
6.3.2.6: Phosphoribosylaminoimidazolesuccinocarboxamide synthase	Nucleotide & Nucleoside metabolism	-3.39594	1.88998	-2.35389	0.817581	0.00492757	0.0128831	0.0018544	2.68753e-05	0.00111173	3.47417e-05
1.20.4.1: Arsenate reductase (glutaredoxin)	ROS detoxification	-3.4135	2.11194	-2.36606	0.771851	0.0028299	0.00772793	0.000708924	1.02743e-05	0.000571058	1.78455e-05
6.3.5.2: GMP synthase (glutamine-hydrolyzing)	Nucleotide & Nucleoside metabolism	-3.42305	4.00393	-2.37268	0.538632	2.78e-05	9.91e-05	0.00290451	4.20943e-05	0.00219063	6.84573e-05
2.4.2.22: Xanthine phosphoribosyltransferase	Nucleotide & Nucleoside metabolism	-3.42976	2.16826	-2.37733	0.764033	0.00245806	0.00678801	0.00186819	2.70752e-05	0.000706794	2.20873e-05
1.14.14.5: Alkanesulfonate monooxygenase	Sulfur metabolism	-3.44736	3.21721	-2.38953	0.615065	0.000189221	0.000606447	6.37139e-06	9.2339e-08	0.000133806	4.18144e-06
4.1.99.22: NO_NAME	Vitamin/Co-factor Biosynthesis	-3.47735	2.92154	-2.41032	0.655507	0.000390878	0.00119801	0.000652304	9.45369e-06	0.000463166	1.44739e-05
2.1.1.199: 16S rRNA (cytosine(1402)-N(4))-methyltransferase	Methyltransferase	-3.4782	1.76826	-2.4109	0.870384	0.0067439	0.0170507	0.00508041	7.36291e-05	0.00238412	7.45037e-05
2.5.1.15: Dihydropteroate synthase	Vitamin/Co-factor biosynthesis	-3.48257	3.39482	-2.41394	0.602333	0.000121933	0.000402887	0.000730184	1.05824e-05	0.00125354	3.9173e-05
6.3.2.45: diaminoheptanedioate ligase	Cell wall & cell membrane biosynthesis	-3.51664	3.20466	-2.43755	0.628863	0.000195278	0.00062423	5.02264e-05	7.27919e-07	0.000249304	7.79076e-06
1.13.11.5: Homogentisate 1,2-dioxygenase	Amino acid metabolism	-3.52071	5.1798	-2.44037	0.477385	1.65e-06	6.61e-06	5.08382e-05	7.36786e-07	0.000140594	4.39357e-06
2.7.7.24: Glucose-1-phosphate thymidylyltransferase	Cell wall & cell membrane biosynthesis	-3.52406	2.64024	-2.44269	0.703429	0.000777816	0.00228961	0.00108878	1.57794e-05	0.000767137	2.3973e-05
1.3.98.3: NO_NAME	Secondary metabolite bioynthesis	-3.53589	4.02228	-2.45089	0.554764	2.64e-05	9.5e-05	0.000308297	4.46807e-06	0.000386716	1.20849e-05
1.1.1.1: Alcohol dehydrogenase	Carbohydrate metabolism	-3.55379	1.81832	-2.4633	0.874927	0.005923	0.0151943	0.00513858	7.44722e-05	0.00160508	5.01586e-05
3.1.3.105: NO_NAME	Carbohydrate metabolism	-3.55798	10.5436	-2.4662	0.311169	4.32e-12	2.86e-11	2.28324e-05	3.30905e-07	0.000179918	5.62245e-06
2.1.1.266: 23S rRNA (adenine(2030)-N(6))-methyltransferase	Methyltransferase	-3.56709	3.07482	-2.47252	0.653008	0.000267782	0.000841749	4.99884e-05	7.2447e-07	0.000155239	4.85123e-06
4.1.1.20: Diaminopimelate decarboxylase	Amino acid biosynthesis	-3.56962	3.32065	-2.47427	0.625187	0.000146002	0.000477914	0.000518109	7.50883e-06	0.000385579	1.20493e-05
6.1.1.15: Proline--tRNA ligase	Transcription/Translation	-3.57123	2.41171	-2.47539	0.750197	0.00136381	0.00387519	0.00341454	4.94861e-05	0.00148543	4.64197e-05
3.6.1.23: dUTP diphosphatase	Nucleotide & Nucleoside metabolism	-3.57945	1.76188	-2.48109	0.897518	0.00685067	0.0173029	0.00155008	2.2465e-05	0.000470807	1.47127e-05
1.1.1.86: Ketol-acid reductoisomerase (NADP(+))	Amino acid biosynthesis	-3.58238	3.17776	-2.48311	0.643647	0.000208295	0.000664111	0.000779915	1.13031e-05	0.000862422	2.69507e-05
1.8.1.9: Thioredoxin-disulfide reductase	ROS detoxification	-3.63311	3.02809	-2.51828	0.670959	0.000300494	0.000937374	0.00521121	7.55248e-05	0.00298022	9.31318e-05
1.18.1.2: Ferredoxin--NADP(+) reductase	Iron acquisition	-3.63398	3.29711	-2.51888	0.63902	0.000154544	0.000504529	0.000522063	7.56613e-06	0.00135107	4.22208e-05
5.3.1.24: Phosphoribosylanthranilate isomerase	Amino acid biosynthesis	-3.64377	3.32883	-2.52567	0.637209	0.000142897	0.000469	0.000129239	1.87302e-06	0.000286389	8.94967e-06
3.6.1.11: Exopolyphosphatase	Signaling	-3.65089	4.1707	-2.5306	0.561183	1.86e-05	6.75e-05	0.000246883	3.57801e-06	0.000462351	1.44485e-05
2.5.1.47: Cysteine synthase	Amino acid metabolism	-3.65489	2.67009	-2.53337	0.725054	0.0007244	0.0021375	0.00231009	3.34796e-05	0.00151141	4.72314e-05
7.6.2.5: NO_NAME	Transport	-3.66832	4.50307	-2.54269	0.539472	8.33e-06	3.14e-05	3.62727e-05	5.25691e-07	0.000146835	4.5886e-06
4.3.3.6: Pyridoxal 5'-phosphate synthase (glutamine hydrolyzing)	Amino acid biosynthesis	-3.67275	2.96528	-2.54575	0.68646	0.000350779	0.00108322	0.00153842	2.2296e-05	0.000979185	3.05995e-05
5.4.2.10: Phosphoglucosamine mutase	Cell wall & cell membrane biosynthesis	-3.71228	2.79255	-2.57316	0.717846	0.00053525	0.00161232	0.0028209	4.08827e-05	0.00127634	3.98855e-05
2.8.1.13: tRNA-uridine 2-sulfurtransferase	RNA modification	-3.73645	3.6733	-2.58991	0.618127	6.25e-05	0.000212178	0.001415	2.05072e-05	0.000876502	2.73907e-05
1.2.3.3: Pyruvate oxidase	Central metabolism	-3.74046	3.08297	-2.59269	0.683709	0.000262464	0.000826089	0.000451354	6.54137e-06	0.00041013	1.28166e-05
4.2.3.4: 3-dehydroquinate synthase	Amino acid biosynthesis	-3.75524	2.79146	-2.60293	0.72645	0.000537907	0.00161636	0.00104166	1.50965e-05	0.000856267	2.67583e-05
2.8.4.3: tRNA-2-methylthio-N(6)-dimethylallyladenosine synthase	RNA modification	-3.76552	3.42856	-2.61006	0.647565	0.000112211	0.000372772	0.00118098	1.71157e-05	0.000667572	2.08616e-05
2.7.4.1: Polyphosphate kinase	Central metabolism	-3.77083	4.32698	-2.61374	0.567307	1.27e-05	4.71e-05	0.000688542	9.97887e-06	0.00113037	3.5324e-05
4.3.1.1: Aspartate ammonia-lyase	Amino acid metabolism	-3.77701	2.50814	-2.61802	0.776412	0.00108087	0.00310354	0.00241401	3.49857e-05	0.000851602	2.66126e-05
2.4.2.17: ATP phosphoribosyltransferase	Amino acid metabolism	-3.80324	6.80967	-2.6362	0.4384	3.37e-08	1.55e-07	0.000194464	2.81831e-06	0.000535682	1.67401e-05
2.3.1.207: Beta-ketodecanoyl-[acyl-carrier-protein] synthase	Fatty acid biosynthesis	-3.80435	9.32698	-2.63698	0.360564	8.18e-11	4.71e-10	1.43639e-05	2.08173e-07	0.000217124	6.78512e-06
3.2.2.20: DNA-3-methyladenine glycosylase I	DNA replication/repair	-3.83169	5.13136	-2.65593	0.522363	1.85e-06	7.39e-06	0.000375251	5.43842e-06	0.000695118	2.17224e-05
2.6.1.11: Acetylornithine transaminase	Amino acid biosynthesis	-3.83249	5.09151	-2.65648	0.52495	2.04e-06	8.1e-06	0.000172032	2.49322e-06	0.000355578	1.11118e-05
2.1.1.166: 23S rRNA (uridine(2552)-2'-O)-methyltransferase	Transcription/Translation	-3.85201	4.05849	-2.67001	0.601256	2.42e-05	8.74e-05	0.000860829	1.24758e-05	0.000728204	2.27564e-05
2.7.3.9: Phosphoenolpyruvate--protein phosphotransferase	Transport	-3.86325	1.88644	-2.6778	0.931227	0.00497846	0.0129884	0.00612152	8.87177e-05	0.0022101	6.90658e-05
2.1.1.200: tRNA (cytidine(32)/uridine(32)-2'-O)-methyltransferase	Transcription/Translation	-3.88234	4.35262	-2.69103	0.582111	1.19e-05	4.44e-05	0.000383553	5.55873e-06	0.000386894	1.20905e-05
3.6.1.31: Phosphoribosyl-ATP diphosphatase	Amino acid metabolism	-3.88518	6.01728	-2.693	0.482191	2.22e-07	9.61e-07	0.00016634	2.41072e-06	0.000394625	1.2332e-05
2.6.1.83: LL-diaminopimelate aminotransferase	Amino acid biosynthesis	-3.89652	3.24175	-2.70086	0.692106	0.000177889	0.000573122	8.25992e-05	1.19709e-06	0.000207188	6.47463e-06
1.17.1.8: 4-hydroxy-tetrahydrodipicolinate reductase	Amino acid biosynthesis	-3.95532	3.2233	-2.74162	0.704842	0.000186097	0.000597994	0.00115997	1.68111e-05	0.000946509	2.95784e-05
2.3.1.61: Dihydrolipoyllysine-residue succinyltransferase	Central metabolism	-3.97603	3.30018	-2.75597	0.698752	0.000153253	0.00050098	0.00102562	1.48641e-05	0.000802095	2.50655e-05
1.1.1.100: 3-oxoacyl-[acyl-carrier-protein] reductase	Fatty acid biosynthesis	-3.98852	3.24373	-2.76463	0.708148	0.00017685	0.00057052	0.00437069	6.33433e-05	0.00233546	7.29831e-05
3.4.16.4: Serine-type D-Ala-D-Ala carboxypeptidase	Cell wall & cell membrane biosynthesis	-4.02143	2.564	-2.78744	0.816467	0.000942633	0.00272897	0.0019535	2.83116e-05	0.00145134	4.53543e-05
4.3.2.3: Ureidoglycolate lyase	Nucleotide & Nucleoside metabolism	-4.05271	4.25181	-2.80913	0.616042	1.52e-05	5.6e-05	2.25054e-05	3.26166e-07	0.000152851	4.77661e-06
2.3.1.109: Arginine N-succinyltransferase	Amino acid metabolism	-4.06661	5.07883	-2.81876	0.557831	2.1e-06	8.34e-06	3.28869e-05	4.76622e-07	0.000133506	4.17207e-06
2.7.1.69: Protein-N(pi)-phosphohistidine--sugar phosphotransferase	Transport	-4.0667	2.11962	-2.81882	0.917701	0.00277721	0.00759248	0.00442326	6.41052e-05	0.0032931	0.000102909
1.14.13.107: Limonene 1,2-monooxygenase	Secondary metabolite bioynthesis	-4.10532	3.25159	-2.84559	0.7278	0.00017322	0.000560285	0.000104156	1.50951e-06	0.000212419	6.63809e-06
4.2.1.59: 3-hydroxyacyl-[acyl-carrier-protein] dehydratase	Fatty acid biosynthesis	-4.12139	3.70336	-2.85673	0.678736	5.82e-05	0.00019799	0.00256405	3.71601e-05	0.00164177	5.13055e-05
2.5.1.55: 3-deoxy-8-phosphooctulonate synthase	Cell wall & cell membrane biosynthesis	-4.13058	5.56384	-2.8631	0.536747	6.49e-07	2.73e-06	0.000563402	8.16524e-06	0.000777166	2.42864e-05
4.1.1.19: Arginine decarboxylase	Amino acid biosynthesis	-4.15453	2.93784	-2.8797	0.780684	0.000375543	0.00115389	0.00054813	7.94391e-06	0.000368694	1.15217e-05
3.6.1.1: Inorganic diphosphatase	Central metabolism	-4.16068	4.79048	-2.88396	0.590358	4.18e-06	1.62e-05	0.00321434	4.65846e-05	0.00323071	0.00010096
2.2.1.6: Acetolactate synthase	Central metabolism	-4.19111	2.41488	-2.90505	0.879706	0.00135233	0.00384701	0.00303177	4.39386e-05	0.00165345	5.16704e-05
2.3.1.181: Lipoyl(octanoyl) transferase	Vitamin/Co-factor Biosynthesis	-4.26726	4.01954	-2.95784	0.669935	2.67e-05	9.56e-05	0.000631924	9.15831e-06	0.000850497	2.6578e-05
3.4.25.2: HslU--HslV peptidase	Peptidase	-4.29409	4.35754	-2.97643	0.643364	1.18e-05	4.39e-05	0.000927652	1.34442e-05	0.000973473	3.0421e-05
2.1.1.192: 23S rRNA (adenine(2503)-C(2))-methyltransferase	Transcription/Translation	-4.31192	3.10681	-2.98879	0.784539	0.000246855	0.000781974	0.00231641	3.35712e-05	0.0011694	3.65438e-05
2.7.1.170: Anhydro-N-acetylmuramic acid kinase	Carbohydrate metabolism	-4.31507	4.73049	-2.99098	0.616869	4.84e-06	1.86e-05	0.000131983	1.9128e-06	0.000308967	9.65522e-06
2.3.1.102: N(6)-hydroxylysine O-acetyltransferase	Secondary metabolite biosynthesis	-4.31766	5.44249	-2.99277	0.568335	8.66e-07	3.61e-06	3.54163e-05	5.13279e-07	0.000414282	1.29463e-05
4.2.1.10: 3-dehydroquinate dehydratase	Amino acid biosynthesis	-4.32029	3.786	-2.9946	0.702196	4.73e-05	0.00016368	0.0017892	2.59305e-05	0.00274932	8.59161e-05
5.1.3.15: Glucose-6-phosphate 1-epimerase	Central metabolism	-4.35613	4.9431	-3.01944	0.607276	2.93e-06	1.14e-05	0.000105093	1.52308e-06	0.00042809	1.33778e-05
2.7.1.39: Homoserine kinase	Amino acid metabolism	-4.37682	3.48553	-3.03378	0.745749	9.79e-05	0.000326938	0.000693479	1.00504e-05	0.0006833	2.13531e-05
1.4.1.25: NO_NAME	Amino acid metabolism	-4.42898	7.64016	-3.06994	0.475786	4.61e-09	2.29e-08	1.21714e-05	1.76397e-07	0.000206985	6.46827e-06
4.1.3.1: Isocitrate lyase	Central metabolism	-4.43256	5.76955	-3.07241	0.563988	4e-07	1.7e-06	0.000115833	1.67874e-06	0.000640713	2.00223e-05
2.7.1.71: Shikimate kinase	Amino acid biosynthesis	-4.53295	3.77371	-3.142	0.73826	4.88e-05	0.00016838	0.0014137	2.04884e-05	0.00199917	6.2474e-05
2.5.1.54: 3-deoxy-7-phosphoheptulonate synthase	Amino acid biosynthesis	-4.54953	3.21373	-3.15349	0.812258	0.000190993	0.000611327	0.0017666	2.5603e-05	0.00175354	5.47981e-05
1.16.3.2: Bacterial non-heme ferritin	Iron acquisition	-4.59026	2.448	-3.18173	0.95638	0.00125011	0.00356449	0.0130131	0.000188596	0.0045956	0.000143613
4.1.2.50: 6-carboxytetrahydropterin synthase	Vitamin/Co-factor Biosynthesis	-4.62089	6.92812	-3.20295	0.527068	2.53e-08	1.18e-07	0.000318017	4.60894e-06	0.000597987	1.86871e-05
5.4.99.5: Chorismate mutase	Amino acid biosynthesis	-4.63429	5.06098	-3.21225	0.637098	2.2e-06	8.69e-06	0.000424663	6.15454e-06	0.000935281	2.92275e-05
4.1.2.14: 2-dehydro-3-deoxy-phosphogluconate aldolase	Central metabolism	-4.64225	5.29671	-3.21776	0.621098	1.24e-06	5.05e-06	0.000206138	2.9875e-06	0.000551642	1.72388e-05
1.6.99.5: Transferred entry: 1.6.5.11	Central metabolism	-4.64808	2.33525	-3.2218	0.993766	0.00163765	0.00462118	0.000261109	3.78419e-06	0.000735647	2.2989e-05
2.3.1.180: Beta-ketoacyl-[acyl-carrier-protein] synthase III	Fatty acid biosynthesis	-4.68285	2.80219	-3.24591	0.903775	0.000522854	0.00157691	0.00409436	5.93385e-05	0.00197613	6.1754e-05
2.3.1.54: Formate C-acetyltransferase	Carbohydrate metabolism	-4.6883	3.3722	-3.24968	0.813948	0.000128796	0.000424422	0.0118915	0.000172341	0.00549725	0.000171789
2.8.3.16: Formyl-CoA transferase	Amino acid metabolism	-4.71428	4.02595	-3.26769	0.739219	2.62e-05	9.42e-05	6.94023e-05	1.00583e-06	0.000426273	1.3321e-05
4.1.3.17: 4-hydroxy-4-methyl-2-oxoglutarate aldolase	Xenobiotics degradation	-4.71838	5.81248	-3.27053	0.597676	3.6e-07	1.54e-06	0.000198956	2.88342e-06	0.000367543	1.14857e-05
3.4.21.88: Repressor LexA	ROS detoxification	-4.72653	5.02411	-3.27618	0.652667	2.41e-06	9.46e-06	0.0019919	2.8868e-05	0.00186124	5.81637e-05
4.1.1.48: Indole-3-glycerol-phosphate synthase	Amino acid biosynthesis	-4.75055	3.62162	-3.29283	0.79224	7.08e-05	0.000238989	0.000112032	1.62365e-06	0.000360615	1.12692e-05
1.16.3.1: Ferroxidase	Iron acquisition	-4.78001	5.18776	-3.31325	0.647401	1.61e-06	6.49e-06	0.00592886	8.59255e-05	0.00408777	0.000127743
2.1.3.15: NO_NAME	Fatty acid biosynthesis	-4.79135	4.00349	-3.32111	0.754074	2.78e-05	9.92e-05	0.00320666	4.64733e-05	0.00551665	0.000172395
2.5.1.75: tRNA dimethylallyltransferase	Secondary metabolite biosynthesis	-4.81589	3.81184	-3.33812	0.779648	4.44e-05	0.000154226	0.00142637	2.06721e-05	0.00198777	6.21179e-05
6.3.5.4: Asparagine synthase (glutamine-hydrolyzing)	Amino acid metabolism	-4.86975	3.54785	-3.37545	0.821597	8.45e-05	0.000283234	0.000165013	2.3915e-06	0.000834379	2.60743e-05
2.1.1.79: Cyclopropane-fatty-acyl-phospholipid synthase	Fatty acid biosynthesis	-4.87016	6.10182	-3.37574	0.599293	1.8e-07	7.91e-07	0.000439223	6.36556e-06	0.000575355	1.79799e-05
4.1.1.112: NO_NAME	Central metabolism	-4.8732	6.04239	-3.37784	0.603278	2.08e-07	9.07e-07	0.000199291	2.88828e-06	0.00040389	1.26216e-05
3.5.1.108: UDP-3-O-acyl-N-acetylglucosamine deacetylase	Cell wall & cell membrane biosynthesis	-4.88676	5.02919	-3.38724	0.674311	2.38e-06	9.35e-06	0.00201281	2.91712e-05	0.00514918	0.000160912
5.3.3.14: Trans-2-decenoyl-[acyl-carrier-protein] isomerase	Fatty acid biosynthesis	-4.88733	7.72125	-3.38764	0.521544	3.78e-09	1.9e-08	0.000318145	4.61079e-06	0.000982378	3.06993e-05
2.3.3.16: Citrate synthase (unknown stereospecificity)	Central metabolism	-4.89523	7.41454	-3.39312	0.535618	7.88e-09	3.85e-08	0.000262785	3.80848e-06	0.000548301	1.71344e-05
2.1.1.163: Demethylmenaquinone methyltransferase	Vitamin/Co-factor Biosynthesis	-4.90859	4.70997	-3.40237	0.703533	5.1e-06	1.95e-05	0.00137994	1.99992e-05	0.00210738	6.58557e-05
2.4.1.291: 4-alpha-N-acetylgalactosaminyltransferase	Polysaccharide biosynthesis	-4.92219	7.52724	-3.4118	0.533559	6.01e-09	2.97e-08	3.99723e-05	5.79309e-07	0.000276217	8.63179e-06
1.6.1.1: NAD(P)(+) transhydrogenase (Si-specific)	Vitamin/Co-factor Biosynthesis	-4.93588	6.92812	-3.42129	0.563051	2.54e-08	1.18e-07	0.000234899	3.40433e-06	0.000457153	1.4286e-05
4.1.3.30: Methylisocitrate lyase	Fatty acid biosynthesis	-4.94581	5.50864	-3.42817	0.64638	7.38e-07	3.1e-06	2.03086e-05	2.94327e-07	0.000228652	7.14538e-06
4.2.1.9: Dihydroxy-acid dehydratase	Amino acid biosynthesis	-4.94707	6.86967	-3.42904	0.56723	2.92e-08	1.35e-07	0.000313816	4.54805e-06	0.000536043	1.67514e-05
3.1.4.52: Cyclic-guanylate-specific phosphodiesterase	Signaling	-5.0725	4.3439	-3.51599	0.761432	1.22e-05	4.53e-05	9.9843e-05	1.447e-06	0.000311373	9.73041e-06
2.7.8.24: Phosphatidylcholine synthase	Cell wall & cell membrane biosynthesis	-5.11501	8.61618	-3.54546	0.51007	4.55e-10	2.42e-09	3.41286e-05	4.94617e-07	0.000282603	8.83135e-06
2.4.2.14: Amidophosphoribosyltransferase	Nucleotide & Nucleoside metabolism	-5.12475	4.19314	-3.55221	0.785157	1.75e-05	6.41e-05	0.00107255	1.55442e-05	0.00126161	3.94252e-05
2.3.1.41: Beta-ketoacyl-[acyl-carrier-protein] synthase I	Fatty acid biosynthesis	-5.14295	3.92519	-3.56482	0.81847	3.35e-05	0.000118797	0.00212848	3.08475e-05	0.00257471	8.04597e-05
2.4.2.53: Undecaprenyl-phosphate 4-deoxy-4-formamido-L-arabinose transferase	Amino acid metabolism	-5.20366	3.83204	-3.6069	0.839857	4.22e-05	0.000147219	0.00025805	3.73986e-06	0.000397819	1.24318e-05
1.1.1.281: GDP-4-dehydro-6-deoxy-D-mannose reductase	Carbohydrate metabolism	-5.24751	12.8697	-3.6373	0.400931	1.59e-14	1.35e-13	2.13434e-05	3.09325e-07	0.000409794	1.28061e-05
1.1.1.363: Glucose-6-phosphate dehydrogenase (NAD(P)(+))	Central metabolism	-5.25666	12.1494	-3.64364	0.41805	9.15e-14	7.09e-13	3.86536e-05	5.60197e-07	0.000396426	1.23883e-05
1.6.5.5: NADPH:quinone reductase	ROS detoxification	-5.27645	6.05502	-3.65736	0.652312	2.02e-07	8.81e-07	0.00092004	1.33339e-05	0.00866378	0.000270743
7.2.1.1: NO_NAME	Vitamin/Co-factor Biosynthesis	-5.28785	4.30892	-3.66526	0.797718	1.33e-05	4.91e-05	0.00350457	5.07909e-05	0.00251675	7.86483e-05
4.1.1.49: Phosphoenolpyruvate carboxykinase (ATP)	Central metabolism	-5.31212	3.26241	-3.68208	0.939975	0.000168735	0.000546496	0.00360714	5.22774e-05	0.00262056	8.18924e-05
2.1.1.14: 5-methyltetrahydropteroyltriglutamate--homocysteine S-methyltransferase	Amino acid metabolism	-5.35542	5.32606	-3.7121	0.713997	1.15e-06	4.72e-06	0.000502272	7.2793e-06	0.000952073	2.97523e-05
3.5.4.19: Phosphoribosyl-AMP cyclohydrolase	Amino acid metabolism	-5.40007	8.77728	-3.74304	0.532264	3.1e-10	1.67e-09	0.000318909	4.62187e-06	0.00114198	3.56869e-05
5.3.1.13: Arabinose-5-phosphate isomerase	Cell wall & cell membrane biosynthesis	-5.4208	11.8477	-3.75741	0.438398	1.86e-13	1.42e-12	0.000276502	4.00728e-06	0.00132516	4.14111e-05
3.5.4.16: GTP cyclohydrolase I	Vitamin/Co-factor Biosynthesis	-5.49299	6.01773	-3.80745	0.681639	2.21e-07	9.6e-07	0.00203052	2.94278e-05	0.0035831	0.000111972
1.4.3.16: L-aspartate oxidase	Central metabolism	-5.5126	7.43771	-3.82104	0.602007	7.45e-09	3.65e-08	0.000323968	4.69519e-06	0.000756222	2.36319e-05
5.4.99.24: 23S rRNA pseudouridine(955/2504/2580) synthase	Transcription/Translation	-5.54058	9.25026	-3.84044	0.527868	9.81e-11	5.62e-10	0.000147005	2.13051e-06	0.000727118	2.27224e-05
6.5.1.1: DNA ligase (ATP)	DNA replication/repair	-5.7485	3.71104	-3.98456	0.945344	5.69e-05	0.000194519	0.000626092	9.07379e-06	0.0114843	0.000358886
3.5.3.6: Arginine deiminase	Biofilm Formation	-5.76599	4.95468	-3.99668	0.802732	2.85e-06	1.11e-05	0.00175445	2.54267e-05	0.00147973	4.62416e-05
5.1.2.3: 3-hydroxybutyryl-CoA epimerase	Fatty acid degradation	-5.82709	9.7167	-4.03903	0.537638	3.16e-11	1.92e-10	0.000169778	2.46055e-06	0.000305052	9.53289e-06
2.1.1.184: 23S rRNA (adenine(2085)-N(6))-dimethyltransferase	Antibiotic Resistance	-5.88764	7.48413	-4.081	0.640531	6.68e-09	3.28e-08	0.000451914	6.54948e-06	0.00106431	3.32597e-05
1.8.7.1: Assimilatory sulfite reductase (ferredoxin)	Sulfur metabolism	-5.96188	12.0867	-4.13246	0.475814	1.06e-13	8.19e-13	2.348e-05	3.40289e-07	0.000334369	1.0449e-05
5.1.3.37: NO_NAME	Virulence	-6.0056	11.2426	-4.16276	0.503256	8.03e-13	5.72e-12	9.07716e-06	1.31553e-07	0.000493567	1.5424e-05
3.1.3.45: 3-deoxy-manno-octulosonate-8-phosphatase	Cell wall & cell membrane biosynthesis	-6.00954	9.45593	-4.1655	0.564497	5.98e-11	3.5e-10	0.000506316	7.33791e-06	0.00135772	4.24287e-05
2.3.2.29: NO_NAME	Amino acid metabolism	-6.06042	14.1605	-4.20076	0.432435	6.74e-16	6.91e-15	3.18061e-05	4.60958e-07	0.000409861	1.28082e-05
7.1.1.3: NO_NAME	Central metabolism	-6.14101	5.9393	-4.25662	0.768077	2.67e-07	1.15e-06	1.24035e-05	1.79761e-07	0.00512825	0.000160258
6.1.1.23: Aspartate--tRNA(Asn) ligase	Transcription/Translation	-6.34443	4.5817	-4.39762	0.923746	6.9e-06	2.62e-05	0.000179195	2.59703e-06	0.000651652	2.03641e-05
5.3.1.1: Triose-phosphate isomerase	Central metabolism	-6.35632	4.65365	-4.40587	0.917271	5.82e-06	2.22e-05	0.0075934	0.000110049	0.00331059	0.000103456
2.6.1.81: Succinylornithine transaminase	Amino acid metabolism	-6.39485	9.21824	-4.43257	0.610764	1.07e-10	6.05e-10	7.18372e-05	1.04112e-06	0.000338946	1.05921e-05
1.1.99.1: Choline dehydrogenase	Amino acid metabolism	-6.41431	7.31515	-4.44606	0.707691	1e-08	4.84e-08	0.000302361	4.38204e-06	0.000718103	2.24407e-05
4.2.2.3: Poly(beta-D-mannuronate) lyase	Biofilm Formation	-6.54363	11.0814	-4.5357	0.553692	1.19e-12	8.29e-12	7.15619e-08	1.03713e-09	0.00069288	2.16525e-05
2.4.2.18: Anthranilate phosphoribosyltransferase	Amino acid biosynthesis	-6.54857	10.2565	-4.53912	0.583274	8.64e-12	5.54e-11	0.000169469	2.45608e-06	0.00100516	3.14113e-05
1.2.1.12: Glyceraldehyde-3-phosphate dehydrogenase (phosphorylating)	Central metabolism	-6.62237	5.17914	-4.59028	0.89807	1.65e-06	6.62e-06	0.0103936	0.000150632	0.00691093	0.000215966
2.7.11.33: [Pyruvate, water dikinase] kinase	Central metabolism	-6.70209	8.8962	-4.64554	0.654784	2.31e-10	1.27e-09	0.000618016	8.95675e-06	0.0027638	8.63688e-05
2.7.4.28: ([Pyruvate, water dikinase] phosphate) phosphotransferase	Central metabolism	-6.70209	8.8962	-4.64554	0.654784	2.31e-10	1.27e-09	0.000618016	8.95675e-06	0.0027638	8.63688e-05
4.1.3.27: Anthranilate synthase	Amino acid biosynthesis	-6.72639	8.27084	-4.66238	0.687943	1.02e-09	5.36e-09	0.000520196	7.53907e-06	0.00173523	5.42259e-05
2.3.1.275: NO_NAME	Cell wall & cell membrane biosynthesis	-6.73878	9.32975	-4.67097	0.638506	8.1e-11	4.68e-10	0.000768969	1.11445e-05	0.00131476	4.10862e-05
1.2.1.8: Betaine-aldehyde dehydrogenase	Amino acid metabolism	-6.83891	9.9914	-4.74037	0.619687	1.64e-11	1.02e-10	0.000418991	6.07233e-06	0.00107277	3.3524e-05
1.16.1.1: Mercury(II) reductase	Metal detoxification	-6.89181	5.63078	-4.77704	0.889359	5.54e-07	2.34e-06	0.000275597	3.99416e-06	0.000737203	2.30376e-05
2.5.1.1: Dimethylallyltranstransferase	Secondary metabolite biosynthesis	-6.99849	4.9431	-4.85098	0.975498	2.92e-06	1.14e-05	0.000465778	6.75041e-06	0.000801907	2.50596e-05
3.5.1.10: Formyltetrahydrofolate deformylase	Vitamin/Co-factor Biosynthesis	-7.15077	6.36653	-4.95654	0.858069	9.62e-08	4.3e-07	0.000158075	2.29094e-06	0.000856453	2.67641e-05
2.6.1.18: Beta-alanine--pyruvate transaminase	Amino acid metabolism	-7.23688	10.752	-5.01622	0.624632	2.59e-12	1.77e-11	6.34427e-05	9.1946e-07	0.000471683	1.47401e-05
1.14.16.1: Phenylalanine 4-monooxygenase	Amino acid metabolism	-7.2525	16.6596	-5.02705	0.458745	1.51e-18	2.19e-17	3.28878e-05	4.76634e-07	0.000507225	1.58508e-05
2.5.1.29: Geranylgeranyl diphosphate synthase	Secondary metabolite biosynthesis	-7.27362	6.42946	-5.04169	0.867592	8.25e-08	3.72e-07	0.000261307	3.78706e-06	0.000740456	2.31392e-05
1.10.2.2: Quinol--cytochrome-c reductase	Central metabolism	-7.32434	10.9031	-5.07685	0.626453	1.82e-12	1.25e-11	0.000345199	5.00289e-06	0.00121781	3.80565e-05
3.1.3.82: D-glycero-beta-D-manno-heptose 1,7-bisphosphate 7-phosphatase	Cell wall & cell membrane biosynthesis	-7.59047	11.7986	-5.26131	0.615701	2.11e-13	1.59e-12	1.83944e-05	2.66585e-07	0.000414266	1.29458e-05
1.1.1.132: GDP-mannose 6-dehydrogenase	Carbohydrate metabolism	-8.00268	15.5272	-5.54703	0.533936	2.44e-17	2.97e-16	1.77759e-05	2.57622e-07	0.00641876	0.000200586
6.3.1.11: Glutamate--putrescine ligase	Amino acid biosynthesis	-8.03098	14.1073	-5.56665	0.574632	7.7e-16	7.81e-15	5.20604e-05	7.54499e-07	0.000903171	2.82241e-05
3.5.1.88: Peptide deformylase	Amino acid metabolism	-8.29297	7.71444	-5.74825	0.8854	3.83e-09	1.93e-08	0.00478097	6.92895e-05	0.0121663	0.000380195
3.5.2.6: Beta-lactamase	Antibiotic Resistance	-8.66617	12.3188	-6.00693	0.682528	6.02e-14	4.8e-13	0.0162106	0.000234937	0.0375595	0.00117373
3.5.1.94: Gamma-glutamyl-gamma-aminobutyrate hydrolase	Amino acid metabolism	-8.95589	17.5817	-6.20775	0.542822	1.48e-19	2.62e-18	2.61486e-05	3.78965e-07	0.00164144	5.12949e-05
1.3.99.1: Deleted entry	Central metabolism	-9.02274	5.35853	-6.25409	1.19863	1.06e-06	4.38e-06	0.0011554	1.67449e-05	0.00272882	8.52757e-05
2.4.1.33: Mannuronan synthase	Biofilm Formation	-9.13357	16.983	-6.33091	0.569172	6.75e-19	1.04e-17	1.11509e-07	1.61607e-09	0.00198121	6.19128e-05
5.3.4.1: Protein disulfide-isomerase		15.4256	23.1612	10.6922	0.731434	4.78e-26	6.9e-24	0.00710409	0.000102958	2.0313e-05	6.34782e-07
2.7.11.17: Calcium/calmodulin-dependent protein kinase		14.3841	22.6308	9.97029	0.697587	2.1e-25	2.34e-23	0.000439141	6.36437e-06	0	0
2.7.11.26: [Tau protein] kinase		14.2034	21.4622	9.84503	0.724509	5.34e-24	3.45e-22	0.000929634	1.3473e-05	0	0
3.6.4.6: Vesicle-fusing ATPase		14.1585	23.5391	9.81389	0.65993	1.53e-26	2.89e-24	0.00144729	2.09753e-05	0	0
3.1.1.56: Methylumbelliferyl-acetate deacetylase		13.3048	18.7077	9.22222	0.76779	9.19e-21	1.96e-19	0.00132661	1.92263e-05	0	0
1.1.1.112: Indanol dehydrogenase		13.1674	16.5467	9.12695	0.837533	2.03e-18	2.84e-17	0.000757926	1.09844e-05	0	0
2.3.2.13: Protein-glutamine gamma-glutamyltransferase		12.9248	18.3925	8.95881	0.755799	1.96e-20	4.05e-19	0.00306982	4.44901e-05	7.26359e-06	2.26987e-07
2.3.1.225: Protein S-acyltransferase		12.8155	18.9586	8.88301	0.731559	4.9e-21	1.1e-19	0.007745	0.000112246	3.50035e-05	1.09386e-06
4.1.1.84: D-dopachrome decarboxylase		12.5405	19.567	8.69239	0.697312	1.05e-21	2.71e-20	0.000790864	1.14618e-05	0	0
2.3.2.32: NO_NAME		12.4764	21.224	8.64796	0.644809	1.22e-23	5.97e-22	0.000168781	2.44611e-06	0	0
2.7.11.10: I-kappa-B kinase		12.2445	21.284	8.48721	0.631233	1.04e-23	5.2e-22	0.000694609	1.00668e-05	0	0
3.1.3.94: D-galactose 1-phosphate phosphatase		11.9907	15.0264	8.31132	0.819541	8.24e-17	9.41e-16	0.000315087	4.56649e-06	0	0
3.4.24.64: Mitochondrial processing peptidase		11.9187	18.0372	8.26143	0.707909	4.75e-20	9.18e-19	0.000681138	9.87157e-06	0	0
2.3.2.23: E2 ubiquitin-conjugating enzyme		11.815	21.3478	8.1895	0.607053	8.42e-24	4.49e-22	0.00366454	5.31093e-05	1.56889e-05	4.90277e-07
3.6.1.62: 5'-(N(7)-methylguanosine 5'-triphospho)-[mRNA] hydrolase		11.7847	20.0506	8.16853	0.640817	2.76e-22	8.9e-21	0.000409904	5.94064e-06	0	0
2.5.1.46: Deoxyhypusine synthase		11.6424	19.9245	8.06992	0.636591	3.84e-22	1.19e-20	0.000260028	3.76852e-06	0	0
2.3.2.24: (E3-independent) E2 ubiquitin-conjugating enzyme		11.5848	21.384	8.02995	0.594219	7.57e-24	4.13e-22	0.000762218	1.10466e-05	2.69072e-06	8.4085e-08
3.1.26.n2: Argonaute-2		11.421	20.8633	7.91643	0.599986	3.36e-23	1.37e-21	0.000384057	5.56604e-06	0	0
2.7.11.23: [RNA-polymerase]-subunit kinase		11.2254	18.9586	7.78088	0.640772	4.89e-21	1.1e-19	0.000699811	1.01422e-05	0	0
3.6.1.52: Diphosphoinositol-polyphosphate diphosphatase		10.5017	18.8697	7.27921	0.601915	6.2e-21	1.35e-19	0.000252089	3.65346e-06	0	0
2.3.1.97: Glycylpeptide N-tetradecanoyltransferase		10.4894	17.5072	7.27072	0.637981	1.79e-19	3.11e-18	0.00133882	1.94033e-05	0	0
5.6.1.1: NO_NAME		10.0622	13.4802	6.97457	0.743855	3.56e-15	3.31e-14	0.000705775	1.02286e-05	0	0
6.5.1.4: RNA 3'-terminal-phosphate cyclase (ATP)		9.42093	19.5287	6.53009	0.524907	1.18e-21	2.96e-20	0.000509543	7.38468e-06	0	0
1.1.1.n12: (3R)-hydroxyacyl-CoA dehydrogenase		9.08285	14.9508	6.29575	0.622973	9.81e-17	1.12e-15	0.000224064	3.24731e-06	0	0
4.2.1.56: Itaconyl-CoA hydratase		9.07274	16.719	6.28874	0.572316	1.3e-18	1.91e-17	6.88537e-05	9.9788e-07	0	0
2.3.2.5: Glutaminyl-peptide cyclotransferase		8.86414	13.5751	6.14415	0.652016	2.82e-15	2.66e-14	0.000414706	6.01023e-06	0	0
3.4.21.43: Classical-complement-pathway C3/C5 convertase		8.8073	11.5272	6.10475	0.725997	4.11e-13	2.97e-12	0.000204215	2.95964e-06	0	0
3.1.1.89: Protein phosphatase methylesterase-1		8.38573	16.8447	5.81255	0.526009	9.62e-19	1.43e-17	9.57116e-05	1.38712e-06	0	0
4.2.1.93: ATP-dependent NAD(P)H-hydrate dehydratase		8.38479	15.5817	5.8119	0.557993	2.14e-17	2.62e-16	0.000497061	7.20378e-06	0	0
3.4.23.45: Memapsin 1		8.1905	15.4056	5.67722	0.549796	3.33e-17	3.93e-16	0.000558336	8.09183e-06	0	0
3.1.2.15: Deleted entry		8.14578	11.5935	5.64623	0.668859	3.5e-13	2.55e-12	0.000237921	3.44813e-06	0	0
1.14.11.30: Hypoxia-inducible factor-asparagine dioxygenase		8.05913	12.5467	5.58617	0.626746	3.48e-14	2.84e-13	0.000240987	3.49256e-06	0	0
1.14.11.n4: Ankyrin-repeat-histidine dioxagenase		8.05913	12.5467	5.58617	0.626746	3.48e-14	2.84e-13	0.000240987	3.49256e-06	0	0
2.3.1.n7: 1-acylglycerophosphoethanolamine O-acyltransferase		7.98948	14.1605	5.53789	0.570104	6.76e-16	6.91e-15	0.000261893	3.79554e-06	0	0
2.8.4.5: tRNA (N(6)-L-threonylcarbamoyladenosine(37)-C(2))-methylthiotransferase		7.85334	10.2013	5.44352	0.702052	9.91e-12	6.29e-11	0.000126965	1.84008e-06	0	0
2.5.1.60: Protein geranylgeranyltransferase type II		7.76122	11.2848	5.37967	0.648768	7.27e-13	5.19e-12	0.00016055	2.32682e-06	0	0
2.7.4.24: Diphosphoinositol-pentakisphosphate kinase		7.63957	13.262	5.29535	0.571223	6e-15	5.47e-14	0.00120887	1.75198e-05	0	0
2.3.1.n6: 1-acylglycerophosphoserine O-acyltransferase		7.62348	13.2573	5.28419	0.570233	6.1e-15	5.53e-14	0.000305068	4.42127e-06	0	0
3.5.1.124: NO_NAME		7.57232	16.9355	5.24873	0.473123	7.78e-19	1.16e-17	0.000730003	1.05797e-05	3.23832e-05	1.01197e-06
1.14.11.53: NO_NAME		7.5456	11.7282	5.23021	0.614522	2.49e-13	1.87e-12	0.000232231	3.36567e-06	0	0
6.3.2.25: Tubulin--tyrosine ligase		7.48479	10.6635	5.18806	0.649729	3.24e-12	2.17e-11	0.000388381	5.62872e-06	0	0
2.3.2.8: Arginyltransferase		7.478	9.8962	5.18336	0.681939	2.07e-11	1.27e-10	0.000473225	6.85833e-06	0	0
2.7.4.21: Inositol-hexakisphosphate kinase		7.4336	13.1561	5.15258	0.559327	7.99e-15	6.98e-14	0.00126035	1.82659e-05	0	0
2.7.11.31: [Hydroxymethylglutaryl-CoA reductase (NADPH)] kinase		7.38239	9.2204	5.11708	0.704925	1.06e-10	6.02e-10	0.000322655	4.67616e-06	0	0
3.5.1.121: NO_NAME		7.33263	12.8508	5.08259	0.560895	1.67e-14	1.41e-13	0.000166754	2.41673e-06	0	0
3.5.1.48: Acetylspermidine deacetylase		7.31666	14.1512	5.07153	0.522367	6.93e-16	7.06e-15	9.4378e-05	1.3678e-06	0	0
3.2.1.143: Poly(ADP-ribose) glycohydrolase		7.26004	11.0545	5.03227	0.615302	1.26e-12	8.82e-12	0.000593182	8.59684e-06	0	0
2.7.8.17: N-acetylglucosaminephosphotransferase		7.06736	8.79048	4.89872	0.695881	2.99e-10	1.62e-09	0.000198346	2.87459e-06	0	0
4.6.1.15: FAD-AMP lyase (cyclizing)		6.94126	12.2381	4.81132	0.549288	7.4e-14	5.78e-13	8.2331e-05	1.1932e-06	0	0
3.5.1.128: NO_NAME		6.93499	9.97469	4.80697	0.62911	1.71e-11	1.06e-10	0.000226921	3.28871e-06	0	0
2.1.1.204: tRNA (cytosine(38)-C(5))-methyltransferase		6.82723	8.86646	4.73228	0.668465	2.48e-10	1.36e-09	5.12494e-05	7.42745e-07	0	0
3.6.1.59: 5'-(N(7)-methyl 5'-triphosphoguanosine)-[mRNA] diphosphatase		6.71052	5.39147	4.65138	0.888181	9.78e-07	4.06e-06	0.000225298	3.26519e-06	0	0
2.1.1.320: NO_NAME		6.63238	9.09745	4.59722	0.638843	1.43e-10	7.99e-10	0.000433071	6.27639e-06	0	0
2.1.1.216: tRNA (guanine(26)-N(2))-dimethyltransferase		6.59623	6.86012	4.57216	0.75695	2.98e-08	1.38e-07	0.000211495	3.06514e-06	0	0
4.1.3.44: tRNA 4-demethylwyosine synthase (AdoMet-dependent)		6.51627	12.3382	4.51674	0.512588	5.72e-14	4.59e-13	0.000219542	3.18177e-06	0	0
3.6.4.10: Non-chaperonin molecular chaperone ATPase		6.4047	9.45346	4.4394	0.601774	6.04e-11	3.52e-10	0.0002676	3.87826e-06	0	0
3.2.1.107: Protein-glucosylgalactosylhydroxylysine glucosidase		6.00438	14.4449	4.16192	0.422265	3.35e-16	3.59e-15	0.000197584	2.86354e-06	0	0
1.14.13.225: NO_NAME		5.92363	7.2233	4.10595	0.658634	1.25e-08	5.98e-08	0.000162343	2.3528e-06	0	0
5.1.3.29: L-fucose mutarotase		5.8871	17.2434	4.08063	0.36253	3.54e-19	5.71e-18	0.000638322	9.25104e-06	0	0
2.7.7.84: 2'-5' oligoadenylate synthase		5.85171	5.85078	4.0561	0.738387	3.29e-07	1.41e-06	0.00042483	6.15696e-06	0	0
2.3.2.25: N-terminal E2 ubiquitin-conjugating enzyme		5.54494	5.00436	3.84346	0.767415	2.53e-06	9.9e-06	8.29491e-05	1.20216e-06	1.99716e-06	6.24111e-08
3.4.22.54: Calpain-3		5.40135	7.29328	3.74393	0.59711	1.06e-08	5.09e-08	3.56559e-05	5.16752e-07	0	0
2.7.11.20: [Elongation factor 2] kinase		5.38803	12.8861	3.7347	0.41129	1.53e-14	1.3e-13	0.000557538	8.08026e-06	0	0
1.3.1.74: 2-alkenal reductase (NAD(P)(+))		5.36847	15.1018	3.72114	0.365617	6.9e-17	7.91e-16	0.000369426	5.354e-06	0	0
2.4.1.90: N-acetyllactosamine synthase		5.3453	7.48812	3.70508	0.581299	6.6e-09	3.25e-08	0.000440723	6.38728e-06	0	0
2.7.11.12: cGMP-dependent protein kinase		5.11069	8.92082	3.54246	0.498393	2.17e-10	1.2e-09	8.61867e-05	1.24908e-06	0	0
6.3.1.14: Diphthine--ammonia ligase		5.09182	8.33724	3.52938	0.518179	8.75e-10	4.6e-09	0.000150609	2.18274e-06	0	0
3.4.15.1: Peptidyl-dipeptidase A		5.03965	8.04287	3.49322	0.524402	1.76e-09	9.06e-09	0.000126287	1.83024e-06	0	0
1.14.11.18: Phytanoyl-CoA dioxygenase		4.99483	8.76195	3.46215	0.492922	3.23e-10	1.73e-09	0.00019793	2.86854e-06	0	0
3.4.21.45: Complement factor I		4.95915	7.98297	3.43742	0.518318	2.01e-09	1.04e-08	0.000354284	5.13455e-06	0	0
2.5.1.108: 2-(3-amino-3-carboxypropyl)histidine synthase		4.80479	9.67366	3.33043	0.444629	3.51e-11	2.12e-10	0.000286782	4.15627e-06	0	0
3.5.1.122: NO_NAME		4.79162	8.76447	3.3213	0.472781	3.21e-10	1.72e-09	0.00010269	1.48826e-06	0	0
3.5.99.10: 2-iminobutanoate/2-iminopropanoate deaminase		4.78015	12.4123	3.31335	0.374522	4.81e-14	3.87e-13	0.000288727	4.18445e-06	0	0
2.1.1.314: Diphthine methyl ester synthase		4.64208	8.81248	3.21764	0.456288	2.83e-10	1.54e-09	0.00013049	1.89115e-06	0	0
3.4.21.109: Matriptase		4.53593	5.02411	3.14407	0.626317	2.41e-06	9.46e-06	0.000344744	4.99629e-06	0	0
2.3.1.257: NO_NAME		4.45063	7.77469	3.08494	0.472952	3.33e-09	1.68e-08	2.02182e-05	2.93018e-07	0	0
2.7.11.18: [Myosin light-chain] kinase		4.22998	9.49485	2.932	0.396214	5.41e-11	3.2e-10	0.000157625	2.28441e-06	0	0
2.3.1.45: N-acetylneuraminate 7-O(or 9-O)-acetyltransferase		4.04974	6.99568	2.80707	0.459143	2.15e-08	1.01e-07	0.000131611	1.9074e-06	0	0
2.8.3.13: Succinate--hydroxymethylglutarate CoA-transferase		3.99099	5.81248	2.76634	0.505637	3.62e-07	1.54e-06	2.93137e-05	4.24836e-07	0	0
3.1.1.93: Mycophenolic acid acyl-glucuronide esterase		3.87652	5.84164	2.687	0.489646	3.37e-07	1.44e-06	0.000276185	4.00268e-06	0	0
3.4.22.59: Caspase-6		3.71672	6.72354	2.57624	0.431768	4.14e-08	1.89e-07	0.000191961	2.78204e-06	0	0
3.4.22.56: Caspase-3		3.23326	2.56063	2.24112	0.657042	0.000952228	0.00275026	0.000113208	1.6407e-06	0	0
2.9.1.2: O-phospho-L-seryl-tRNA(Sec):L-selenocysteinyl-tRNA synthase		2.96058	4.18977	2.05211	0.453846	1.77e-05	6.46e-05	0.000173705	2.51746e-06	0	0
3.4.21.79: Granzyme B		2.90355	2.59478	2.01259	0.585483	0.000872971	0.00254228	6.97257e-05	1.01052e-06	0	0
4.1.3.25: (S)-citramalyl-CoA lyase		2.90233	4.11805	2.01174	0.449294	2.1e-05	7.62e-05	4.43359e-05	6.42549e-07	0	0
2.3.1.108: Alpha-tubulin N-acetyltransferase		2.82492	4.4908	1.95808	0.416137	8.6e-06	3.23e-05	0.000107293	1.55498e-06	0	0
1.18.1.6: Adrenodoxin-NADP(+) reductase		2.82231	5.43415	1.95627	0.371853	8.84e-07	3.68e-06	9.03772e-05	1.30981e-06	0	0
3.1.1.97: Methylated diphthine methylhydrolase		2.65417	3.82334	1.83973	0.428944	4.31e-05	0.000150195	5.26945e-05	7.63688e-07	0	0
1.1.1.263: 1,5-anhydro-D-fructose reductase		2.61017	6.37779	1.80923	0.312817	9.31e-08	4.19e-07	4.1653e-05	6.03667e-07	0	0
3.1.4.1: Phosphodiesterase I		2.59967	1.59556	1.80195	0.688893	0.0103575	0.0253768	0.000388828	5.63518e-06	0.000168967	5.28023e-06
1.14.11.42: tRNA(Phe) (7-(3-amino-3-carboxypropyl)wyosine(37)-C(2))-hydroxylase		2.46787	3.77727	1.7106	0.401688	4.84e-05	0.000167004	5.35183e-05	7.75627e-07	0	0
1.13.11.24: Quercetin 2,3-dioxygenase		2.28411	1.31962	1.58323	0.675282	0.0211328	0.047905	0.000514927	7.46271e-06	0.000326987	1.02183e-05
2.1.1.137: Arsenite methyltransferase		2.27835	2.89617	1.57923	0.431747	0.000417496	0.00127008	2.2805e-05	3.30508e-07	0	0
3.4.21.105: Rhomboid protease		2.17761	3.27906	1.5094	0.384128	0.000161533	0.000525946	0.000613652	8.89351e-06	8.99773e-05	2.81179e-06
3.6.4.3: Microtubule-severing ATPase		2.14445	1.44405	1.48642	0.602063	0.0153406	0.0359705	8.51261e-06	1.23371e-07	0	0
3.6.1.56: 2-hydroxy-dATP diphosphatase		2.019	2.82123	1.39947	0.388101	0.000497965	0.00150926	0.000117533	1.70337e-06	0	0
2.4.1.258: Dolichyl-P-Man:Man(5)GlcNAc(2)-PP-dolichol alpha-1,3-mannosyltransferase		1.9892	3.74713	1.37881	0.325276	5.21e-05	0.000179006	0.000229341	3.32378e-06	0	0
2.4.1.260: Dolichyl-P-Man:Man(7)GlcNAc(2)-PP-dolichol alpha-1,6-mannosyltransferase		1.9737	3.71009	1.36807	0.324663	5.72e-05	0.000194944	8.5896e-05	1.24487e-06	0	0
2.7.8.5: CDP-diacylglycerol--glycerol-3-phosphate 3-phosphatidyltransferase		1.97367	2.79059	1.36804	0.381947	0.000540312	0.00161962	0.00215313	3.12048e-05	0.000459451	1.43578e-05
2.7.1.147: ADP-specific glucokinase		1.96875	2.01469	1.36463	0.45735	0.00361889	0.00966744	0.000118756	1.72109e-06	0	0
4.2.1.24: Porphobilinogen synthase		1.96328	3.7942	1.36084	0.318669	4.63e-05	0.000160621	0.00109513	1.58714e-05	0.000264126	8.25394e-06
3.1.21.2: Deoxyribonuclease IV		1.96044	1.32497	1.35888	0.578212	0.0208357	0.0473188	0.00118799	1.72172e-05	3.23961e-05	1.01238e-06
3.5.2.9: 5-oxoprolinase (ATP-hydrolyzing)		1.95881	1.87558	1.35775	0.473947	0.00513709	0.0133174	0.000229428	3.32505e-06	0.000147167	4.59898e-06
1.6.99.3: NADH dehydrogenase		1.95516	3.40404	1.35521	0.3376	0.000119049	0.000394419	0.00551937	7.99909e-05	0.00110105	3.4408e-05
2.3.1.16: Acetyl-CoA C-acyltransferase		1.94504	2.61687	1.3482	0.390325	0.000826726	0.0024162	0.00101989	1.47811e-05	0.000356411	1.11379e-05
3.6.1.7: Acylphosphatase		1.94179	2.82211	1.34595	0.37316	0.000496353	0.00150624	0.0014044	2.03536e-05	0.000238058	7.4393e-06
4.3.2.1: Argininosuccinate lyase		1.93809	2.71957	1.34338	0.380551	0.000642513	0.00190734	0.000842107	1.22044e-05	0.000202049	6.31404e-06
1.1.1.17: Mannitol-1-phosphate 5-dehydrogenase		1.93017	1.96195	1.33789	0.455241	0.00413509	0.0109157	0.000131535	1.9063e-06	0	0
1.14.14.14: Aromatase		1.91698	2.01174	1.32875	0.445718	0.0036475	0.00973329	7.77466e-05	1.12676e-06	0	0
3.1.2.6: Hydroxyacylglutathione hydrolase		1.91664	3.24545	1.32851	0.340163	0.000175919	0.000568263	0.000953821	1.38235e-05	0.000137265	4.28954e-06
2.7.8.33: N-acetylglucosaminephosphotransferase		1.90693	1.52084	1.32178	0.519344	0.0125353	0.0301411	0.000478599	6.93622e-06	6.59796e-05	2.06186e-06
3.5.4.5: Cytidine deaminase		1.8956	1.34731	1.31393	0.553463	0.0196077	0.0449458	0.00183907	2.66531e-05	0.000341734	1.06792e-05
2.1.1.114: Polyprenyldihydroxybenzoate methyltransferase		1.88978	2.47076	1.3099	0.391605	0.0011794	0.00338252	3.1985e-05	4.63551e-07	0	0
5.3.1.5: Xylose isomerase		1.8881	1.32578	1.30873	0.556528	0.0207584	0.0472306	0.000145241	2.10495e-06	0	0
3.4.17.17: Tubulinyl-Tyr carboxypeptidase		1.88478	1.88376	1.30643	0.454889	0.00503058	0.0130689	0.000121728	1.76418e-06	0	0
5.2.1.8: Peptidylprolyl isomerase		1.88377	3.64646	1.30573	0.312935	6.67e-05	0.000225704	0.0652694	0.000945934	0.0211126	0.000659769
3.1.1.96: D-aminoacyl-tRNA deacylase		1.86822	2.51382	1.29495	0.383536	0.00106557	0.00306321	0.00182842	2.64989e-05	0.000332442	1.03888e-05
1.3.3.3: Coproporphyrinogen oxidase		1.86623	1.50412	1.29357	0.511525	0.0130912	0.0313244	0.000201498	2.92026e-06	7.97146e-05	2.49108e-06
2.4.2.52: Triphosphoribosyl-dephospho-CoA synthase		1.85148	1.49903	1.28335	0.508513	0.0132714	0.0316937	7.52126e-05	1.09004e-06	0	0
2.1.2.1: Glycine hydroxymethyltransferase		1.84007	2.61373	1.27544	0.369532	0.000833702	0.0024337	0.00584749	8.47463e-05	0.000890981	2.78432e-05
2.1.1.225: tRNA:m(4)X modification enzyme		1.8347	3.786	1.27172	0.29818	4.72e-05	0.00016368	0.000105461	1.52841e-06	0	0
2.6.1.16: Glutamine--fructose-6-phosphate transaminase (isomerizing)		1.81986	1.60048	1.26143	0.481216	0.0102	0.0250911	0.00348493	5.05062e-05	0.000735858	2.29956e-05
4.6.1.16: tRNA-intron lyase		1.81619	2.08304	1.25889	0.41411	0.0030568	0.0082596	0.000200508	2.90591e-06	0	0
1.8.5.3: Dimethylsulfoxide reductase		1.812	1.8181	1.25599	0.446194	0.00593219	0.015202	6.91132e-05	1.00164e-06	0	0
2.4.99.20: 2'-phospho-ADP-ribosyl cyclase/2'-phospho-cyclic-ADP-ribose transferase		1.80483	2.77615	1.25102	0.350346	0.000560623	0.00167437	7.6873e-05	1.1141e-06	0	0
4.1.1.22: Histidine decarboxylase		1.79378	2.12874	1.24335	0.403785	0.00271342	0.00743465	2.32481e-05	3.36928e-07	0	0
1.1.1.79: Glyoxylate reductase (NADP(+))		1.78553	2.96824	1.23763	0.333517	0.000347961	0.00107588	0.000931631	1.35019e-05	0.00035163	1.09885e-05
4.3.2.9: NO_NAME		1.78419	2.45246	1.23671	0.371339	0.0012359	0.00352807	6.76633e-05	9.80627e-07	0	0
3.1.4.45: N-acetylglucosamine-1-phosphodiester alpha-N-acetylglucosaminidase		1.77402	2.94946	1.22966	0.332557	0.000364248	0.0011234	3.50475e-05	5.07935e-07	0	0
5.99.1.2: DNA topoisomerase		1.76855	3.09779	1.22586	0.322376	0.000253011	0.000798384	0.00417609	6.05231e-05	0.000777702	2.43032e-05
3.6.1.43: Dolichyldiphosphatase		1.73425	5.26043	1.20209	0.23298	1.35e-06	5.49e-06	6.04306e-05	8.75805e-07	0	0
5.1.3.22: L-ribulose-5-phosphate 3-epimerase		1.73021	1.53087	1.19929	0.469288	0.0121892	0.0294532	6.4106e-05	9.29073e-07	0	0
2.1.2.9: Methionyl-tRNA formyltransferase		1.70146	1.33205	1.17936	0.500229	0.0204419	0.0465538	0.00234559	3.39941e-05	0.000313732	9.80414e-06
2.3.1.191: UDP-3-O-(3-hydroxymyristoyl)glucosamine N-acyltransferase		1.68863	1.43791	1.17047	0.475268	0.0155888	0.0364829	0.000556627	8.06706e-06	0	0
4.2.1.42: Galactarate dehydratase		1.65558	1.30265	1.14756	0.492945	0.0220356	0.0498135	4.40796e-05	6.38834e-07	0	0
3.4.21.78: Granzyme A		1.63579	2.62522	1.13384	0.327642	0.000809042	0.00237017	0.000111252	1.61235e-06	0	0
3.4.24.79: Pappalysin-1		1.6224	2.10573	1.12456	0.367548	0.00288023	0.00783921	5.35824e-05	7.76556e-07	0	0
3.6.1.13: ADP-ribose diphosphatase		1.6043	2.19615	1.11201	0.354959	0.00230254	0.00636569	0.00208756	3.02544e-05	0.000577885	1.80589e-05
3.4.21.39: Chymase		1.57407	1.85733	1.09106	0.382942	0.0053746	0.0138891	5.11032e-05	7.40626e-07	0	0
3.6.1.5: Apyrase		1.57233	2.0079	1.08986	0.366128	0.00369589	0.0098197	2.54499e-05	3.6884e-07	0	0
1.14.11.33: DNA oxidative demethylase		1.52698	1.80671	1.05842	0.377529	0.00612795	0.0156059	9.47773e-05	1.37358e-06	0	0
2.7.1.40: Pyruvate kinase		1.52222	1.93727	1.05512	0.361486	0.00438627	0.011554	0.0119274	0.00017286	0.0026368	8.23999e-05
6.2.1.26: o-succinylbenzoate--CoA ligase		1.52211	1.88998	1.05505	0.366442	0.00492642	0.0128831	0.000235416	3.41183e-06	9.67921e-07	3.02475e-08
2.1.1.56: ; Q06996, L_SENDF ; O55528, L_SENDO		1.51163	1.47417	1.04778	0.419121	0.0141352	0.0335608	7.38395e-05	1.07014e-06	0	0
3.5.3.11: Agmatinase		1.47965	1.84901	1.02562	0.360903	0.00548999	0.0141575	0.000227291	3.29407e-06	0	0
1.3.1.28: 2,3-dihydro-2,3-dihydroxybenzoate dehydrogenase		1.46072	1.41047	1.01249	0.415396	0.0166532	0.0388627	5.29059e-05	7.66751e-07	0	0
1.1.1.49: Glucose-6-phosphate dehydrogenase (NADP(+))		1.45586	1.50899	1.00912	0.398266	0.01292	0.0309751	0.00237595	3.44341e-05	0.000853967	2.66865e-05
1.17.99.3: 24-hydroxylase		1.45577	3.1465	1.00906	0.262976	0.000224133	0.000713678	5.44589e-05	7.89259e-07	0	0
3.1.4.39: Alkylglycerophosphoethanolamine phosphodiesterase		1.45571	2.29099	1.00902	0.314696	0.00183211	0.00511698	1.33526e-05	1.93516e-07	0	0
2.5.1.91: All-trans-decaprenyl-diphosphate synthase		1.4432	2.81265	1.00035	0.277896	0.000508532	0.00153939	5.58818e-05	8.09881e-07	0	0
3.2.1.93: Alpha,alpha-phosphotrehalase		1.43776	1.80296	0.996576	0.355944	0.00619395	0.0157414	0.000178113	2.58135e-06	7.16585e-07	2.23933e-08
2.4.99.7: 6-alpha-sialyltransferase		1.42553	1.48538	0.988104	0.393555	0.0137381	0.0327057	5.34899e-05	7.75216e-07	0	0
3.1.26.4: Ribonuclease H		1.4084	1.46715	0.976228	0.391629	0.0144072	0.0341078	0.0026291	3.81029e-05	0.000999023	3.12195e-05
2.2.1.2: Transaldolase		1.40658	2.05801	0.974966	0.322877	0.00325037	0.00874962	0.0058627	8.49667e-05	0.00143809	4.49403e-05
2.1.1.244: Protein N-terminal methyltransferase		1.40131	1.34262	0.971313	0.410002	0.0198577	0.045434	4.8666e-05	7.05304e-07	0	0
3.5.1.99: Fatty acid amide hydrolase		1.38546	2.73638	0.960327	0.271094	0.000616628	0.00183493	7.20368e-05	1.04401e-06	0	0
6.1.1.11: Serine--tRNA ligase		1.35413	1.46297	0.938611	0.377334	0.0146082	0.0344378	0.00447755	6.48921e-05	0.000767176	2.39743e-05
2.1.1.63: Methylated-DNA--[protein]-cysteine S-methyltransferase		1.33875	1.51009	0.927953	0.36604	0.0128745	0.0308963	0.0012708	1.84174e-05	0.000407591	1.27372e-05
2.7.1.23: NAD(+) kinase		1.3333	1.69456	0.924174	0.341529	0.00807345	0.0202042	0.00179004	2.59426e-05	0.00059684	1.86513e-05
3.6.1.29: Bis(5'-adenosyl)-triphosphatase		1.29239	2.1415	0.895814	0.289875	0.00262306	0.00721931	1.75635e-05	2.54544e-07	0	0
1.8.4.12: Peptide-methionine (R)-S-oxide reductase		1.24629	2.7816	0.863861	0.241622	0.000552282	0.00165348	0.00628832	9.11351e-05	0.00156681	4.89629e-05
1.3.1.70: Delta(14)-sterol reductase		1.21521	1.84309	0.84232	0.296973	0.00557713	0.014352	2.40679e-05	3.4881e-07	0	0
2.4.1.186: Glycogenin glucosyltransferase		1.19857	2.22207	0.830785	0.263504	0.00216425	0.00599689	4.42237e-05	6.40923e-07	0	0
1.14.14.1: Unspecific monooxygenase		1.19644	1.88695	0.829309	0.288322	0.00496732	0.0129732	7.01608e-05	1.01682e-06	0	0
2.1.1.229: tRNA (carboxymethyluridine(34)-5-O)-methyltransferase		1.1669	2.09073	0.808834	0.26544	0.00299138	0.00811473	2.95397e-05	4.28111e-07	0	0
1.14.15.18: NO_NAME		1.15794	1.46669	0.80262	0.322103	0.0144424	0.0341436	4.52547e-05	6.55865e-07	0	0
1.8.3.5: Prenylcysteine oxidase		1.14907	1.59756	0.796478	0.304258	0.0102997	0.0252605	0.00015642	2.26695e-06	0	0
1.1.1.211: Long-chain-3-hydroxyacyl-CoA dehydrogenase		1.14104	2.12249	0.790911	0.257277	0.00275582	0.00754242	4.44245e-05	6.43834e-07	0	0
1.1.1.315: 11-cis-retinol dehydrogenase		1.1388	1.33471	0.789353	0.334307	0.0202602	0.0462687	6.54102e-05	9.47974e-07	0	0
3.4.14.4: Dipeptidyl-peptidase III		1.0802	3.0017	0.748738	0.200485	0.000320533	0.000996087	8.1398e-05	1.17968e-06	0	0
2.4.1.244: acetylgalactosaminyltransferase		1.0711	1.39255	0.742427	0.306736	0.0174042	0.0404999	5.88029e-05	8.52216e-07	0	0
1.14.14.29: NO_NAME		1.03473	1.46297	0.71722	0.288357	0.0146168	0.0344378	0.000217266	3.14878e-06	0	0
2.3.1.81: Aminoglycoside N(3')-acetyltransferase		-1.02306	1.67066	-0.70913	0.264131	0.00856494	0.0213471	2.08135e-06	3.01645e-08	1.29529e-05	4.04777e-07
1.13.11.15: 3,4-dihydroxyphenylacetate 2,3-dioxygenase		-1.03	1.38758	-0.713943	0.295597	0.0176376	0.0409654	4.37434e-07	6.33963e-09	3.12662e-05	9.77068e-07
2.6.1.37: 2-aminoethylphosphonate--pyruvate transaminase		-1.06521	1.85989	-0.738348	0.258927	0.00533733	0.0138073	7.54784e-08	1.09389e-09	1.95385e-05	6.10577e-07
1.14.13.182: 2-heptyl-3-hydroxy-4(1H)-quinolone synthase		-1.0714	1.87002	-0.742638	0.259665	0.00520881	0.0134891	9.35647e-08	1.35601e-09	2.8993e-05	9.06031e-07
2.4.1.10: Levansucrase		-1.11254	1.81769	-0.771151	0.274021	0.00594391	0.0152162	5.96431e-08	8.64393e-10	1.79171e-05	5.5991e-07
1.14.99.3: Heme oxygenase (biliverdin-producing)		-1.13351	1.36125	-0.785686	0.329061	0.0189352	0.0435261	6.39713e-06	9.27121e-08	2.87284e-05	8.97762e-07
1.1.1.29: Glycerate dehydrogenase		-1.1453	1.57868	-0.793858	0.305333	0.0108111	0.026383	1.03324e-05	1.49744e-07	4.25268e-05	1.32896e-06
2.3.2.6: Leucyltransferase		-1.28009	1.37682	-0.887291	0.369062	0.0181487	0.0419933	7.77729e-05	1.12714e-06	6.84467e-05	2.13896e-06
2.1.1.67: Thiopurine S-methyltransferase		-1.3068	3.56483	-0.905806	0.219887	8.11e-05	0.000272376	4.84389e-07	7.02013e-09	4.79092e-05	1.49716e-06
1.7.2.4: Nitrous-oxide reductase		-1.31396	1.60404	-0.910769	0.346951	0.0100965	0.0248864	2.68181e-05	3.88668e-07	3.25685e-05	1.01777e-06
3.5.3.4: Allantoicase		-1.33418	3.26489	-0.924786	0.235942	0.000167331	0.000543383	3.34726e-05	4.8511e-07	0.000144068	4.50214e-06
2.3.1.262: NO_NAME		-1.36265	1.52209	-0.944516	0.370892	0.0124848	0.0300543	0.000145768	2.11258e-06	7.90683e-05	2.47088e-06
4.1.3.40: Chorismate lyase		-1.41236	1.63148	-0.978976	0.369382	0.00942107	0.0233624	7.14308e-05	1.03523e-06	9.1241e-05	2.85128e-06
3.1.2.32: NO_NAME		-1.44167	1.77775	-0.999291	0.359717	0.00659129	0.0166821	7.24454e-05	1.04993e-06	6.13151e-05	1.9161e-06
5.4.2.1: Transferred entry: 5.4.2.11 and 5.4.2.12		-1.46011	1.56098	-1.01207	0.391692	0.0112943	0.0274802	8.03593e-06	1.16463e-07	4.00598e-05	1.25187e-06
1.11.1.10: Chloride peroxidase		-1.46275	2.31046	-1.0139	0.314674	0.00174379	0.00489258	3.48936e-07	5.05704e-09	3.71652e-05	1.16141e-06
1.14.14.10: Nitrilotriacetate monooxygenase		-1.47942	1.80628	-1.02546	0.365863	0.00614038	0.0156214	2.68163e-05	3.88642e-07	2.41776e-05	7.55549e-07
2.7.7.59: [Protein-PII] uridylyltransferase		-1.49757	1.52731	-1.03804	0.406734	0.0123015	0.0296954	6.40712e-05	9.28568e-07	9.84111e-05	3.07535e-06
1.7.2.1: Nitrite reductase (NO-forming)		-1.5163	2.32287	-1.05102	0.325168	0.00168888	0.00475482	0.000128201	1.85798e-06	0.000150957	4.71741e-06
4.1.1.97: 2-oxo-4-hydroxy-4-carboxy-5-ureidoimidazoline decarboxylase		-1.55631	3.21828	-1.07875	0.277595	0.00018851	0.000604956	1.14738e-05	1.66287e-07	7.1337e-05	2.22928e-06
1.14.15.3: Alkane 1-monooxygenase		-1.56643	3.09082	-1.08576	0.285906	0.000257435	0.0008113	2.1918e-07	3.17653e-09	2.79871e-05	8.74595e-07
3.4.17.13: Muramoyltetrapeptide carboxypeptidase		-1.57404	1.87818	-1.09104	0.380526	0.005101	0.0132378	0.000151049	2.18912e-06	9.8726e-05	3.08519e-06
1.13.11.79: 5,6-dimethylbenzimidazole synthase		-1.57964	2.96974	-1.09492	0.29495	0.000346323	0.00107216	6.38747e-06	9.2572e-08	7.43279e-05	2.32275e-06
1.1.1.21: Aldehyde reductase		-1.58851	1.31084	-1.10107	0.471386	0.0216043	0.0488835	5.64527e-05	8.18155e-07	0.000115688	3.61526e-06
2.7.2.8: Acetylglutamate kinase		-1.59048	1.36955	-1.10243	0.459934	0.0184897	0.0427019	0.000213549	3.09492e-06	0.000239752	7.49225e-06
1.4.3.24: Pseudooxynicotine oxidase		-1.60904	3.84393	-1.1153	0.259211	4.1e-05	0.000143242	1.05721e-05	1.53219e-07	0.000177297	5.54052e-06
4.2.1.19: Imidazoleglycerol-phosphate dehydratase		-1.62329	1.53722	-1.12518	0.439227	0.0119884	0.0290252	0.000113242	1.64119e-06	0.000147861	4.62067e-06
2.3.1.189: Mycothiol synthase		-1.64084	1.59986	-1.13734	0.434027	0.0102248	0.025127	1.5652e-05	2.2684e-07	4.63415e-05	1.44817e-06
2.4.2.15: Guanosine phosphorylase		-1.65423	1.93179	-1.14662	0.39356	0.00445624	0.0117006	6.99302e-05	1.01348e-06	0.000139168	4.349e-06
2.4.2.44: S-methyl-5'-thioinosine phosphorylase		-1.67046	3.89909	-1.15787	0.26693	3.59e-05	0.000126158	1.57541e-05	2.2832e-07	0.00014166	4.42686e-06
1.3.1.91: tRNA-dihydrouridine(20) synthase (NAD(P)(+))		-1.6786	1.32116	-1.16352	0.495894	0.0210387	0.0477356	6.98134e-05	1.01179e-06	6.49643e-05	2.03014e-06
4.1.1.47: Tartronate-semialdehyde synthase		-1.69078	1.45064	-1.17196	0.473377	0.0150664	0.0354292	3.01868e-05	4.3749e-07	6.41479e-05	2.00462e-06
2.3.1.35: Glutamate N-acetyltransferase		-1.71833	2.13849	-1.19105	0.385786	0.00264724	0.00726955	4.61959e-05	6.69505e-07	0.000382106	1.19408e-05
1.8.1.15: Mycothione reductase		-1.74118	3.88954	-1.2069	0.278628	3.67e-05	0.00012896	1.19997e-05	1.73909e-07	0.000206582	6.45569e-06
3.4.22.71: Sortase B		-1.77439	3.01201	-1.22991	0.328658	0.000312219	0.000972714	1.35224e-05	1.95978e-07	9.35597e-05	2.92374e-06
1.17.2.1: Nicotinate dehydrogenase (cytochrome)		-1.78799	4.31966	-1.23934	0.269285	1.29e-05	4.79e-05	2.07085e-07	3.00124e-09	3.80009e-05	1.18753e-06
6.3.1.13: ligase		-1.81207	1.81036	-1.25603	0.447485	0.0060703	0.0154752	1.95795e-05	2.83761e-07	7.32442e-05	2.28888e-06
3.5.1.44: Protein-glutamine glutaminase		-1.86867	1.3179	-1.29527	0.552915	0.0212362	0.0480948	6.37849e-05	9.24419e-07	0.000116236	3.63237e-06
2.7.11.5: [Isocitrate dehydrogenase (NADP(+))] kinase		-1.87198	2.1109	-1.29756	0.423447	0.00283983	0.00774644	3.7644e-05	5.45565e-07	4.48581e-05	1.40182e-06
2.7.4.23: Ribose 1,5-bisphosphate phosphokinase		-1.89256	1.78603	-1.31182	0.470961	0.00645345	0.016367	9.95546e-06	1.44282e-07	7.79315e-05	2.43536e-06
5.4.99.28: tRNA pseudouridine(32) synthase		-1.90858	2.28936	-1.32293	0.412801	0.00184109	0.00513623	0.000181256	2.6269e-06	0.000850788	2.65871e-05
5.3.1.16: isomerase		-1.96704	1.33371	-1.36345	0.577794	0.0203333	0.0463758	0.00016292	2.36115e-06	0.000217141	6.78566e-06
1.3.3.11: Pyrroloquinoline-quinone synthase		-1.97457	2.4655	-1.36867	0.409679	0.00119517	0.00342373	5.26104e-06	7.6247e-08	0.000275568	8.6115e-06
2.1.1.64: 3-demethylubiquinol 3-O-methyltransferase		-1.98079	1.36969	-1.37298	0.572688	0.0184663	0.0426882	0.000179729	2.60476e-06	0.000322946	1.00921e-05
2.1.1.61: tRNA (5-methylaminomethyl-2-thiouridylate)-methyltransferase		-2.09126	1.36671	-1.44955	0.605488	0.0186285	0.042982	0.00015689	2.27377e-06	0.0002181	6.81562e-06
2.1.1.190: 23S rRNA (uracil(1939)-C(5))-methyltransferase		-2.16195	2.13104	-1.49855	0.48633	0.00269604	0.00739529	0.000122499	1.77535e-06	0.000131937	4.12304e-06
3.5.1.n3: 4-deoxy-4-formamido-L-arabinose-phosphoundecaprenol deformylase		-2.24629	1.33371	-1.55701	0.659882	0.0203449	0.0463758	0.000217809	3.15666e-06	0.000143663	4.48946e-06
3.6.5.3: Protein-synthesizing GTPase		-2.50432	1.60231	-1.73586	0.661722	0.0101468	0.0249853	0.00648793	9.40279e-05	0.00300382	9.38695e-05
1.10.3.10: Ubiquinol oxidase (H(+)-transporting)		-2.58633	6.87615	-1.79271	0.296335	2.86e-08	1.33e-07	3.11006e-06	4.50733e-08	0.000132218	4.13181e-06
2.8.4.4: [Ribosomal protein S12] (aspartate(89)-C(3))-methylthiotransferase		-2.67921	1.88574	-1.85709	0.646038	0.00499263	0.0130094	0.000508993	7.37671e-06	0.000322221	1.00694e-05
2.1.1.177: 23S rRNA (pseudouridine(1915)-N(3))-methyltransferase		-2.70721	1.50196	-1.87649	0.742687	0.0131691	0.0314802	0.00164173	2.37932e-05	0.000586612	1.83316e-05
2.1.1.182: 16S rRNA (adenine(1518)-N(6)/adenine(1519)-N(6))-dimethyltransferase		-2.73293	1.8841	-1.89433	0.659445	0.0050214	0.0130588	0.00128668	1.86475e-05	0.000436999	1.36562e-05
2.1.1.170: 16S rRNA (guanine(527)-N(7))-methyltransferase		-2.82658	2.96978	-1.95924	0.527723	0.000345855	0.00107206	0.000218758	3.17041e-06	0.000310976	9.71801e-06
2.1.1.80: Protein-glutamate O-methyltransferase		-2.8649	3.04435	-1.9858	0.527469	0.000288712	0.000902916	0.000139546	2.0224e-06	0.000572993	1.7906e-05
3.5.1.100: (R)-amidase		-5.70719	6.41794	-3.95592	0.681443	8.47e-08	3.82e-07	0.000161706	2.34357e-06	0.000649806	2.03064e-05

## Sheet: SAMSA2 DESeq2 DE
Sheet4		neg log2FC = higher expression in CF, pos log2FC = higher expression in CW
Function	Functional Category	baseMean	log2FoldChange	lfcSE	stat	pvalue	padj	neg Log10 of padj	SputumMean	WoundMean
Glutamine synthetase type II, eukaryotic (EC 6.3.1.2)	Amino acid biosynthesis	49.2961	4.82187	0.50174	9.61029	7.23449e-22	1.43378e-20	19.8435	2.3542	70.0847
Leucine-, isoleucine-, valine-, threonine-, and alanine-binding protein	Amino acid biosynthesis	13.6609	3.98079	0.709961	5.60705	2.058e-08	1.71944e-07	6.76461	1.00804	19.2643
Phosphoribosylanthranilate isomerase (EC 5.3.1.24)	Amino acid biosynthesis	6.65131	-2.05804	0.589448	-3.49147	0.000480373	0.00171	2.767	12.7306	3.95905
Aspartokinase (EC 2.7.2.4)	Amino acid biosynthesis	87.2725	-2.06368	0.41065	-5.0254	5.02397e-07	3.33965e-06	5.4763	183.03	44.8656
3-isopropylmalate dehydratase small subunit (EC 4.2.1.33)	Amino acid biosynthesis	15.0159	-2.11839	0.48125	-4.40186	1.07328e-05	5.63208e-05	4.24933	31.7103	7.62264
2-keto-3-deoxy-D-arabino-heptulosonate-7-phosphate synthase I alpha (EC 2.5.1.54)	Amino acid biosynthesis	84.5432	-2.14666	0.480759	-4.46514	8.00155e-06	4.27251e-05	4.36932	179.807	42.355
Arginine decarboxylase (EC 4.1.1.19)	Amino acid biosynthesis	13.7588	-2.14853	0.666523	-3.22349	0.00126641	0.00408491	2.38882	29.5479	6.7665
Cyclohexadienyl dehydratase (EC 4.2.1.51)(EC 4.2.1.91)	Amino acid biosynthesis	3.49541	-2.21536	0.745148	-2.97305	0.00294855	0.00855843	2.06761	7.39323	1.76923
Dihydroxy-acid dehydratase (EC 4.2.1.9)	Amino acid biosynthesis	65.7524	-2.23465	0.41555	-5.37758	7.54936e-08	5.6534e-07	6.24769	144.04	31.0821
2-keto-3-deoxy-D-arabino-heptulosonate-7-phosphate synthase II (EC 2.5.1.54)	Amino acid biosynthesis	21.7955	-2.30665	0.493903	-4.67024	3.00842e-06	1.76812e-05	4.75249	20.8809	4.38811
2-isopropylmalate synthase (EC 2.3.3.13)	Amino acid biosynthesis	57.9648	-2.33324	0.409492	-5.69789	1.21301e-08	1.06604e-07	6.97223	124.921	26.2666
Anthranilate phosphoribosyltransferase (EC 2.4.2.18)	Amino acid biosynthesis	27.9369	-2.34409	0.520264	-4.50558	6.6192e-06	3.6067e-05	4.44289	6.26715	1.23666
Anthranilate synthase, aminase component (EC 4.1.3.27)	Amino acid biosynthesis	49.3638	-2.37083	0.487844	-4.85981	1.17499e-06	7.43925e-06	5.12847	110.542	22.775
Diaminopimelate epimerase (EC 5.1.1.7)	Amino acid biosynthesis	29.7578	-2.52681	0.455195	-5.55104	2.83971e-08	2.31801e-07	6.63488	4.43607	2.17148
Diaminopimelate epimerase alternative form predicted for S.aureus (EC 5.1.1.7)	Amino acid biosynthesis	2.88354	-2.53642	1.00879	-2.51432	0.0119262	0.0294254	1.53128	101.208	18.0934
Tryptophan synthase beta chain (EC 4.2.1.20)	Amino acid biosynthesis	40.4763	-2.57326	0.45612	-5.64163	1.68445e-08	1.43262e-07	6.84387	11.9875	2.26492
Arginine N-succinyltransferase (EC 2.3.1.109)	Amino acid biosynthesis	5.24909	-2.5781	0.760372	-3.39058	0.000697446	0.00239663	2.6204	29.3933	4.97804
Tryptophan synthase alpha chain (EC 4.2.1.20)	Amino acid biosynthesis	16.1079	-2.77941	0.494278	-5.62317	1.8748e-08	1.58189e-07	6.80082	63.4091	9.59732
Biosynthetic arginine decarboxylase (EC 4.1.1.19)	Amino acid biosynthesis	56.172	-2.93042	0.474718	-6.17297	6.7017e-10	7.10347e-09	8.14853	40.0753	5.27822
3,4-dihydroxyphenylacetate 2,3-dioxygenase (EC 1.13.11.15)	Amino acid biosynthesis	5.33971	-2.94331	0.814748	-3.61254	0.000303209	0.0011474	2.94028	19.4653	16.2179
ATP phosphoribosyltransferase regulatory subunit (EC 2.4.2.17)	Amino acid biosynthesis	16.0948	-3.0686	0.554422	-5.53478	3.11616e-08	2.52433e-07	6.59785	14.2568	4.99351
3-dehydroquinate dehydratase II (EC 4.2.1.10)	Amino acid biosynthesis	49.4711	-3.11957	0.500614	-6.23149	4.6202e-10	4.98396e-09	8.30243	4.58151	0.484451
Arogenate dehydrogenase (EC 1.3.1.43)	Amino acid biosynthesis	6.8155	-3.1557	0.729796	-4.32408	1.53168e-05	7.84436e-05	4.10544	22.3016	2.82044
Acting phosphoribosylanthranilate isomerase (EC 5.3.1.24)	Amino acid biosynthesis	3.54689	-3.46678	0.83883	-4.13288	3.58253e-05	0.000168118	3.77438	397.29	36.9075
Lysine decarboxylase 2, constitutive (EC 4.1.1.18)	Amino acid biosynthesis	16.8113	-3.68686	0.669906	-5.50354	3.72234e-08	2.99262e-07	6.52395	2.76225	0.234556
Anthranilate synthase, amidotransferase component (EC 4.1.3.27)	Amino acid biosynthesis	39.5511	-3.76711	0.501008	-7.51906	5.51723e-14	8.13458e-13	12.0897	1.96312	0.144978
Methylthioribulose-1-phosphate dehydratase (EC 4.2.1.109)	Amino acid biosynthesis	2.80273	-4.15184	0.869411	-4.77546	1.79295e-06	1.09925e-05	4.9589	35.4271	4.6887
glutamine synthetase family protein	Amino acid biosynthesis	102.179	-4.22959	0.668599	-6.32604	2.51529e-10	2.79834e-09	8.5531	57.5173	2.89563
2-keto-3-deoxy-D-arabino-heptulosonate-7-phosphate synthase II PhzC (EC 2.5.1.54)	Amino acid biosynthesis	1.25813	-4.99076	1.28747	-3.8764	0.000106011	0.000449915	3.34687	217.798	6.74534
Coagulation factor XIII, protein-glutamine gamma-glutamyltransferase (EC 2.3.2.13)	Amino acid metabolism	679.349	9.58122	0.553071	17.3237	3.1179e-67	1.66067e-64	63.7797	0.177015	980.125
histone acetyltransferase, ELP3 family	Amino acid metabolism	114.898	7.28402	0.550464	13.2325	5.69477e-40	3.27911e-38	37.4842	0.0437929	165.762
Coagulation factor XIIa, protease S01.211	Amino acid metabolism	99.5439	6.7765	0.56433	12.008	3.2242e-33	1.09906e-31	30.959	0.196452	143.541
Serine, threonine protein kinase NLK	Amino acid metabolism	74.0951	6.5771	0.530475	12.3985	2.66229e-35	1.06019e-33	32.9746	0.0908983	106.868
Coagulation factor XIa, protease S01.213	Amino acid metabolism	55.2667	6.26689	0.604572	10.3658	3.54659e-25	8.08129e-24	23.0925	0.0155414	79.7351
Coagulation factor V	Amino acid metabolism	150.279	5.92505	0.539977	10.9728	5.16609e-28	1.35881e-26	25.8668	1.90671	215.987
Kynureninase (EC 3.7.1.3)	Amino acid metabolism	261.879	5.31814	0.498929	10.6591	1.58088e-26	3.87134e-25	24.4121	8.8148	373.95
Maleylacetoacetate isomerase (EC 5.2.1.2)	Amino acid metabolism	27.1892	5.23297	0.561502	9.3196	1.16776e-20	2.21148e-19	18.6553	0.0300728	39.2168
Glutamine amidotransferase chain of NAD synthetase	Amino acid metabolism	299.238	4.50618	0.351093	12.8347	1.04792e-37	4.85347e-36	35.3139	17.3023	424.096
Sarcosine dehydrogenase (EC 1.5.99.1)	Amino acid metabolism	23.3733	4.46644	0.618753	7.21846	5.25802e-13	7.27416e-12	11.1382	0.899027	33.3262
Coagulation factor VIIa, protease S01.215	Amino acid metabolism	7.96633	3.44557	0.699031	4.92906	8.26252e-07	5.31019e-06	5.27489	0.0207219	11.4851
Tryptophan 2,3-dioxygenase (EC 1.13.11.11)	Amino acid metabolism	209.579	3.37631	0.527622	6.39911	1.56288e-10	1.76643e-09	8.7529	26.0334	290.863
Kynurenine 3-monooxygenase (EC 1.14.13.9)	Amino acid metabolism	6.84529	3.25982	0.679525	4.79721	1.60889e-06	9.94991e-06	5.00218	0.0106815	9.87204
Adenosylhomocysteinase (EC 3.3.1.1)	Amino acid metabolism	356.669	2.99123	0.383927	7.79114	6.64066e-15	1.02521e-13	12.9892	59.9065	488.092
Fumarylacetoacetase (EC 3.7.1.2)	Amino acid metabolism	82.8025	2.9559	0.403123	7.3325	2.25903e-13	3.19791e-12	11.4951	12.6874	113.853
Gamma-glutamyl phosphate reductase (EC 1.2.1.41)	Amino acid metabolism	349.175	2.93638	0.312623	9.39273	5.84653e-21	1.12724e-19	18.948	58.3377	477.975
Methylcrotonyl-CoA carboxylase carboxyl transferase subunit (EC 6.4.1.4)	Amino acid metabolism	93.0372	2.9323	0.407097	7.20296	5.89187e-13	8.09846e-12	11.0916	14.3961	127.864
Arginine permease RocE	Amino acid metabolism	6.54035	2.68228	0.773828	3.46625	0.000527782	0.00186166	2.7301	0.606357	9.16827
Arginine ABC transporter, periplasmic arginine-binding protein ArtI	Amino acid metabolism	4.54177	2.50638	0.90231	2.77774	0.00547386	0.0147621	1.83085	0.0160223	8.06287
Methylglutaconyl-CoA hydratase (EC 4.2.1.18)	Amino acid metabolism	16.4911	2.25958	0.47779	4.72923	2.25376e-06	1.36217e-05	4.86577	3.40047	22.2883
Methionine gamma-lyase (EC 4.4.1.11)	Amino acid metabolism	6.80495	2.2041	0.754079	2.9229	0.00346784	0.00989716	2.00449	2.25264	19.3435
Tryptophanase (EC 4.1.99.1)	Amino acid metabolism	10.5308	2.00567	0.722183	2.77723	0.00548239	0.0147758	1.83045	2.1001	25.8999
Glutamine amidotransferase, class-II	Amino acid metabolism	17.7891	-2.16488	0.656898	-3.29562	0.000982064	0.00325142	2.48793	37.4102	9.09981
Histidine ABC transporter, permease protein HisM (TC 3.A.1.3.1)	Amino acid metabolism	1.63053	-2.20725	0.729382	-3.02619	0.00247657	0.00735376	2.13349	3.46151	0.819667
Branched-chain alpha-keto acid dehydrogenase, E1 component, alpha subunit (EC 1.2.4.4)	Amino acid metabolism	93.5382	-2.30875	0.376907	-6.12553	9.0385e-10	9.46267e-09	8.02399	27.759	6.14349
Homoserine kinase (EC 2.7.1.39)	Amino acid metabolism	54.9849	-2.50822	0.449488	-5.58017	2.4028e-08	1.97651e-07	6.7041	6.13557	1.15928
Homogentisate 1,2-dioxygenase (EC 1.13.11.5)	Amino acid metabolism	13.255	-2.52839	0.494512	-5.11289	3.17265e-07	2.17681e-06	5.66218	169.462	29.8607
Kynurenine formamidase, bacterial (EC 3.5.1.9)	Amino acid metabolism	3.28	-2.53298	0.811886	-3.11987	0.00180932	0.0055785	2.25348	6.77279	1.16116
Glutathione biosynthesis bifunctional protein gshF (EC 6.3.2.2)(EC 6.3.2.3)	Amino acid metabolism	12.4718	-2.57919	0.862724	-2.98959	0.00279351	0.00818648	2.0869	23.4113	3.91156
Succinylglutamate desuccinylase (EC 3.5.1.96)	Amino acid metabolism	4.36545	-2.61179	0.714195	-3.65697	0.000255212	0.000986952	3.0057	8.21403	1.3203
Nitric-oxide reductase subunit B (EC 1.7.99.7)	Amino acid metabolism	94.3225	-2.74672	1.12509	-2.44134	0.0146328	0.0352461	1.45289	37.8442	6.27547
5-methyltetrahydropteroyltriglutamate--homocysteine methyltransferase (EC 2.1.1.14)	Amino acid metabolism	144.599	-2.77454	0.454367	-6.10639	1.01907e-09	1.04885e-08	7.97929	3.94769	0.60155
Aromatic amino acid transport protein AroP	Amino acid metabolism	18.3043	-2.85313	0.507153	-5.62578	1.84675e-08	1.56131e-07	6.80651	14.0119	2.07165
Histidine utilization repressor	Amino acid metabolism	4.28305	-2.8773	0.6708	-4.28936	1.79188e-05	9.02505e-05	4.04455	10.0371	0.901751
Succinylornithine transaminase (EC 2.6.1.81)	Amino acid metabolism	8.97755	-2.88323	0.73819	-3.90581	9.39094e-05	0.000404599	3.39298	16.1523	2.61895
Conserved hypothetical protein (perhaps related to histidine degradation)	Amino acid metabolism	4.17036	-2.96275	0.700524	-4.22933	2.34393e-05	0.000114931	3.93956	77.6828	12.4042
Nitric-oxide reductase subunit C (EC 1.7.99.7)	Amino acid metabolism	8.60847	-2.97645	1.04277	-2.85436	0.00431235	0.0119612	1.92223	9.23088	1.21283
Ribosomal-protein-L7p-serine acetyltransferase	Amino acid metabolism	7.62545	-3.01184	0.773757	-3.89249	9.92193e-05	0.000424045	3.37259	17.3663	2.27761
Nitric-oxide reductase (EC 1.7.99.7), quinol-dependent	Amino acid metabolism	18.2932	-3.05586	0.554647	-5.50956	3.59736e-08	2.9031e-07	6.53714	3.26529	0.398026
ATP phosphoribosyltransferase catalytic subunit (EC 2.4.2.17)	Amino acid metabolism	17.3962	-3.08722	0.598872	-5.15507	2.5354e-07	1.76237e-06	5.7539	121.248	15.5024
2,3-diketo-5-methylthiopentyl-1-phosphate enolase-phosphatase (EC 3.1.3.77)	Amino acid metabolism	1.63345	-3.10315	0.998246	-3.1086	0.00187976	0.00577063	2.23878	26.2332	4.79134
Asparagine synthetase [glutamine-hydrolyzing] (EC 6.3.5.4)	Amino acid metabolism	100.025	-3.19795	0.368634	-8.67512	4.13115e-18	7.18483e-17	16.1436	4.39361	0.455517
NAD-specific glutamate dehydrogenase (EC 1.4.1.2), large form	Amino acid metabolism	90.7513	-3.24889	0.55643	-5.83882	5.25731e-09	4.89113e-08	7.31059	586.346	63.0293
Gamma-glutamyl-putrescine oxidase (EC1.4.3.-)	Amino acid metabolism	12.1681	-3.27127	0.760932	-4.29903	1.71544e-05	8.69141e-05	4.06091	581.106	62.3927
1,2-dihydroxy-3-keto-5-methylthiopentene dioxygenase (EC 1.13.11.54)	Amino acid metabolism	4.74952	-3.37513	1.00028	-3.37418	0.000740351	0.00252573	2.59761	1.93564	0.211538
5'-methylthioadenosine phosphorylase (EC 2.4.2.28)	Amino acid metabolism	3.9708	-3.47828	0.868599	-4.00447	6.21565e-05	0.000277329	3.55701	1096.88	100.118
Leucyl/phenylalanyl-tRNA--protein transferase (EC 2.3.2.6)	Amino acid metabolism	18.6419	-3.58846	0.551477	-6.507	7.66661e-11	8.9012e-10	9.05055	72.938	6.37256
Methylthioribose-1-phosphate isomerase (EC 5.3.1.23)	Amino acid metabolism	7.00657	-3.60348	0.665178	-5.41731	6.0502e-08	4.62835e-07	6.33457	2.78077	0.318934
Methionine aminotransferase, PLP-dependent	Amino acid metabolism	6.42452	-3.65367	0.71464	-5.1126	3.1776e-07	2.17681e-06	5.66218	4.34652	0.320356
Delta 1-piperideine-2-carboxylate reductase (EC 1.5.1.21)	Amino acid metabolism	0.602096	-3.70224	1.38507	-2.67296	0.00751861	0.0197245	1.70499	31.6481	2.48711
5-aminovalerate aminotransferase (EC 2.6.1.48)	Amino acid metabolism	15.8403	-3.78977	0.926694	-4.08956	4.3219e-05	0.000197805	3.70376	2.48967	0.182797
Proline dehydrogenase (EC 1.5.99.8) (Proline oxidase)	Amino acid metabolism	133.274	-3.87941	0.474495	-8.17588	2.93722e-16	4.75875e-15	14.3225	10.4872	0.964396
Ser/Thr and Tyr protein phosphatase (dual specificity)	Amino acid metabolism	7.21262	-3.9874	0.7496	-5.31937	1.04127e-07	7.57501e-07	6.12062	1.24061	0.0100772
L-pipecolate oxidase (1.5.3.7)	Amino acid metabolism	0.734478	-4.09698	1.43794	-2.8492	0.00438297	0.0121193	1.91652	14.5551	1.14252
S-adenosylmethionine decarboxylase proenzyme (EC 4.1.1.50), prokaryotic class 1B	Amino acid metabolism	5.93135	-4.33063	0.867845	-4.99009	6.03505e-07	3.95013e-06	5.40339	10.4014	0.98811
Arginine utilization protein RocB	Amino acid metabolism	1.59489	-4.37974	1.41456	-3.09618	0.00196034	0.00598353	2.22304	10.281	0.454069
Formiminoglutamic iminohydrolase (EC 3.5.3.13)	Amino acid metabolism	37.0877	-4.54855	0.648058	-7.01874	2.2387e-12	2.94417e-11	10.531	36.9368	1.8705
Shikimate 5-dehydrogenase I gamma (EC 1.1.1.25)	Amino acid metabolism	3.16288	-4.66819	1.00011	-4.66766	3.04653e-06	1.78559e-05	4.74822	30.2577	1.10284
Periplasmic aromatic amino acid aminotransferase beta precursor (EC 2.6.1.57)	Amino acid metabolism	18.182	-4.89301	0.857452	-5.70645	1.15356e-08	1.0219e-07	6.99059	13.4218	1.71864
L-pipecolate dehydrogenase (EC 1.5.99.3)	Amino acid metabolism	3.46963	-5.15445	0.955316	-5.39555	6.83145e-08	5.1429e-07	6.28879	257.389	7.74726
Arginine N-succinyltransferase, alpha subunit (EC 2.3.1.109)	Amino acid metabolism	6.41509	-5.42235	0.956942	-5.66633	1.45886e-08	1.2558e-07	6.90108	12.3024	0.250208
Gamma-glutamyl-GABA hydrolase	Amino acid metabolism	24.1099	-5.66062	0.780772	-7.25003	4.16688e-13	5.84048e-12	11.2336	76.6594	1.40975
Enoyl-CoA hydratase [branched-chain amino acid degradation] (EC 4.2.1.17)	Amino acid metabolism	23.2863	2.99987	0.526447	5.69832	1.20991e-08	1.06604e-07	6.97223	3.51995	32.04
Methylcrotonyl-CoA carboxylase biotin-containing subunit (EC 6.4.1.4)	Amino acid metabolism	53.3888	2.44468	0.40192	6.08249	1.18327e-09	1.2062e-08	7.91858	11.2246	72.0616
N-acetylmuramoyl-L-alanine amidase (EC 3.5.1.28) AmpD	Amino acid metabolism	4.52899	-2.33881	0.69268	-3.37647	0.000734223	0.00250884	2.60053	40.3327	9.38125
Histidinol dehydrogenase (EC 1.1.1.23)	Amino acid metabolism	32.9343	-2.60042	0.456487	-5.69661	1.22215e-08	1.07152e-07	6.97	24.6295	4.10848
Phenylalanine-4-hydroxylase (EC 1.14.16.1)	Amino acid metabolism	23.1647	-3.61715	0.549438	-6.58337	4.5991e-11	5.55149e-10	9.25559	9.65653	0.73016
Glutathione S-transferase family protein	Amino acid metabolism/ROS detoxifying	9.13215	-2.82739	0.551882	-5.12317	3.00436e-07	2.06477e-06	5.68513	1464.75	207.168
Glutathione S-transferase, unnamed subgroup (EC 2.5.1.18)	Amino acid metabolism/ROS detoxifying	13.9702	-3.10791	0.586805	-5.29632	1.18161e-07	8.51916e-07	6.0696	62.6971	8.43477
Glutathione S-transferase, Streptococcal type (EC 2.5.1.18)	Amino acid metabolism/ROS detoxifying	2.34509	-5.12788	1.45226	-3.53096	0.00041405	0.00150151	2.82347	6.05104	0.144457
Cobalt/zinc/cadmium efflux RND transporter, membrane fusion protein, CzcB family	Antibiotic resistance	8.61165	2.11342	0.661817	3.19336	0.00140628	0.00446842	2.34985	1.84611	11.6078
Tetracycline resistance protein TetM	Antibiotic resistance	38.6615	-2.09172	0.790524	-2.64599	0.00814525	0.0211112	1.67549	81.8692	19.5266
Dihydrodipicolinate reductase (EC 1.3.1.26)	Antibiotic resistance	44.9655	-2.20331	0.438201	-5.02808	4.95404e-07	3.29831e-06	5.48171	97.6064	21.6531
RND efflux system, outer membrane lipoprotein CmeC	Antibiotic resistance	33.0336	-2.37797	0.459742	-5.17239	2.31114e-07	1.61704e-06	5.79128	8.18455	4.31571
RND efflux system, membrane fusion protein CmeA	Antibiotic resistance	13.171	-2.59207	0.543738	-4.76713	1.86873e-06	1.14242e-05	4.94217	25.0504	4.42166
Vancomycin B-type resistance protein VanW	Antibiotic resistance	23.7201	-2.92855	0.648245	-4.51765	6.25285e-06	3.41145e-05	4.46706	139.071	19.4596
Metal-dependent hydrolases of the beta-lactamase superfamily I	Antibiotic resistance	26.7412	-3.06706	0.524599	-5.84649	5.02055e-09	4.69136e-08	7.3287	49.4422	6.01897
Multidrug resistance transporter, Bcr/CflA family	Antibiotic resistance	15.8746	-3.31539	0.588551	-5.63314	1.76954e-08	1.50199e-07	6.82333	184.473	18.3558
Multidrug efflux membrane fusion protein MexE	Antibiotic resistance	0.890848	-3.80754	1.41966	-2.68202	0.00731797	0.0192481	1.71561	6.46736	0.898267
Multidrug efflux transporter MexF	Antibiotic resistance	9.88941	-3.87364	0.852157	-4.54569	5.47562e-06	3.03402e-05	4.51798	1356.07	44.558
Polymyxin resistance protein PmrL, sucrose-6 phosphate hydrolase	Antibiotic resistance	2.82113	-4.2467	1.11491	-3.80902	0.00013952	0.000577181	3.23869	12.0579	0.586061
Fosfomycin resistance protein FosA	Antibiotic resistance	0.859922	-4.39715	1.19107	-3.69175	0.000222717	0.000874652	3.05816	4.22804	0.190041
Tetracycline resistance protein TetO	Antibiotic resistance	5.95129	-4.93484	1.4874	-3.31776	0.00090742	0.00302781	2.51887	4.90797	0.308155
Transcriptional activator MetR	Antibiotic resistance/ Transcription/Translation	14.3609	-3.04437	0.556885	-5.46678	4.58293e-08	3.62972e-07	6.44013	73.4553	12.0961
Transcriptional regulator MexR	Antibiotic resistance/ Transcription/Translation	29.0711	-6.06737	1.18368	-5.12584	2.96221e-07	2.03909e-06	5.69056	439.327	6.68173
FmtB (Mrp) protein involved in methicillin resistance and cell wall biosynthesis	Antibiotic resistance/Cell wall biosynthesis	1.62956	-3.54645	1.16005	-3.05714	0.00223456	0.00672896	2.17205	3.70002	0.555568
ABC-type multidrug transport system, ATPase component	Antibiotic resistance	116.544	3.8074	0.354942	10.7268	7.61707e-27	1.887e-25	24.7242	9.82793	163.804
ABC transporter multidrug efflux pump, fused ATP-binding domains	Antibiotic resistance	22.6103	2.0253	0.420064	4.8214	1.42554e-06	8.89343e-06	5.05093	33.1211	29.736
Chitinase (EC 3.2.1.14)	Bacterial competition	33.9233	4.30405	0.595095	7.23255	4.74023e-13	6.6007e-12	11.1804	1.14977	48.4373
VgrG protein	Bacterial competition	68.1015	-2.05288	0.55304	-3.712	0.000205628	0.000812029	3.09043	141.64	35.5346
Type VI secretion lipoprotein/VasD	Bacterial competition	2.03372	-2.52764	1.0144	-2.49177	0.0127109	0.031145	1.50661	19.276	4.76523
dTDP-4-dehydrorhamnose 3,5-epimerase (EC 5.1.3.13)	Bacterial competition	73.4257	-3.20646	0.567992	-5.64525	1.6494e-08	1.40562e-07	6.85213	209.18	24.0286
Putative secretion system component EssA	Bacterial competition	1.0487	-3.40507	1.34926	-2.52366	0.011614	0.0288219	1.54028	30.3232	3.30038
Phenazine biosynthesis protein PhzB	Bacterial competition	2.34278	-3.68246	1.49868	-2.45713	0.0140052	0.0338819	1.47003	4.75558	0.395561
Phenazine biosynthesis protein PhzF	Bacterial competition	0.704694	-3.85225	1.42515	-2.70306	0.00687053	0.018206	1.73978	2.66738	0.188377
Hydrogen cyanide synthase HcnC	Bacterial competition	0.897608	-3.89025	1.26647	-3.07172	0.00212831	0.00644543	2.19075	55.9948	4.25666
Acyl-homoserine lactone acylase PvdQ (EC 3.5.1.-), quorum-quenching	Bacterial competition	11.9733	-4.17806	0.820407	-5.09267	3.53062e-07	2.40319e-06	5.61921	20.6718	5.02259
N-3-oxododecanoyl-L-homoserine lactone quorum-sensing transcriptional activator	Bacterial competition	123.714	-4.74087	1.33576	-3.54918	0.000386429	0.00141702	2.84862	478.856	1.03652
RhlA, 3-(3-hydroxyalkanoyloxy)alkanoic acids (HAAs) synthase	Bacterial competition	4.41228	-4.77171	1.20489	-3.96029	7.48581e-05	0.000327485	3.48481	5.50691	0.346555
PQS biosynthesis protein PqsC, similar to 3-oxoacyl-[acyl-carrier-protein] synthase III	Bacterial competition	3.19306	-5.59891	1.1053	-5.06552	4.07282e-07	2.74593e-06	5.56131	7.99788	1.41116
RhlB, TDP-rhamnosyltransferase 1 (EC 2.4.1.-)	Bacterial competition	3.3493	-6.28688	1.15348	-5.45035	5.02714e-08	3.94487e-07	6.40397	86.8225	0.982797
type 1 fimbriae anchoring protein FimD	Biofilm formation	4.39881	2.61485	0.713137	3.66669	0.000245711	0.000954397	3.02027	0.00534075	6.34449
Type IV fimbrial biogenesis protein PilY1	Biofilm formation	52.7435	-2.10913	0.600355	-3.51314	0.000442848	0.00159373	2.79759	108.82	27.9094
Type IV fimbrial biogenesis protein PilW	Biofilm formation	6.9088	-3.01305	0.733214	-4.10937	3.96735e-05	0.000183389	3.73663	10.7466	2.45246
Type IV pilus biogenesis protein PilP	Biofilm formation	12.4126	-3.19694	0.89728	-3.56292	0.000366752	0.00135169	2.86912	24.7813	3.8251
Type IV pilus biogenesis protein PilE	Biofilm formation	2.3652	-3.32345	0.776296	-4.28117	1.85917e-05	9.29802e-05	4.03161	50.924	5.10994
Type IV fimbrial assembly protein PilC	Biofilm formation	19.0676	-3.3985	0.760036	-4.4715	7.76729e-06	4.15262e-05	4.38168	2.69328	0.479169
Autolysis response regulater LytR	Biofilm formation	48.0987	-3.44979	0.584236	-5.9048	3.53085e-09	3.38089e-08	7.47097	113.57	11.3265
Type IV fimbrial assembly, ATPase PilB	Biofilm formation	35.8373	-3.55327	0.608996	-5.83463	5.39089e-09	5.00448e-08	7.30064	15.2532	1.53243
Type IV fimbrial biogenesis protein FimT	Biofilm formation	1.59376	-3.92943	0.956222	-4.10932	3.9682e-05	0.000183389	3.73663	37.0131	2.75392
Sigma-fimbriae uncharacterized paralogous subunit	Biofilm formation	0.854936	-4.49043	1.0572	-4.24747	2.16201e-05	0.000106996	3.97063	9.14036	0.408259
Type IV fimbrial biogenesis protein PilX	Biofilm formation	11.7867	-4.54613	0.756618	-6.00849	1.87255e-09	1.85126e-08	7.73253	110.406	4.61831
Sigma-fimbriae tip adhesin	Biofilm formation	1.72443	-4.55988	1.09613	-4.15997	3.18288e-05	0.000150358	3.82287	67.4305	2.81101
type 4 fimbrial biogenesis protein FimU	Biofilm formation	5.32755	-4.58284	1.09128	-4.1995	2.6751e-05	0.000129236	3.88862	20.7487	0.776637
Type IV pilin PilA	Biofilm formation	16.5317	-5.09862	0.962797	-5.29564	1.18603e-07	8.53663e-07	6.06871	7.31414	0.294194
Type IV fimbrial biogenesis protein PilY2	Biofilm formation	8.04852	-6.1561	1.31287	-4.68903	2.74501e-06	1.62677e-05	4.78867	27.9466	0.817961
Poly(beta-D-mannuronate) C5 epimerase precursor (EC 5.1.3.-)	Biofilm formation	37.7818	-6.31018	0.953761	-6.6161	3.68787e-11	4.50258e-10	9.34654	24.1597	0.24419
alginate o-acetyltransferase AlgF	Biofilm formation	8.1152	-7.61864	0.864938	-8.8083	1.27057e-18	2.24643e-17	16.6485	82.9696	1.39533
Alginate lyase precursor (EC 4.2.2.3)	Biofilm formation	26.433	-7.85458	0.839162	-9.36002	7.97206e-21	1.53013e-19	18.8153	114.069	0.377711
alginate biosynthesis protein AlgJ	Biofilm formation	28.5708	-8.51576	0.811249	-10.4971	8.90739e-26	2.08541e-24	23.6808	197.104	0.361795
Alginate biosynthesis protein AlgX	Biofilm formation	69.9987	-10.2341	0.762481	-13.4222	4.48338e-41	2.69066e-39	38.5701	1252.46	1.10541
outer membrane protein AlgE	Biofilm formation/transport	60.7479	-8.69477	0.883403	-9.84236	7.39581e-23	1.52978e-21	20.8154	13214.5	23.8911
L-fuconate dehydratase (EC 4.2.1.68)	Carbohydrate metabolism	99.6098	7.04863	0.542317	12.9972	1.26834e-38	6.35812e-37	36.1967	0.195548	143.636
Maltodextrin glucosidase (EC 3.2.1.20)	Carbohydrate metabolism	184.706	4.89445	0.457184	10.7057	9.57541e-27	2.35843e-25	24.6274	7.63626	263.123
Xylulose kinase (EC 2.7.1.17)	Carbohydrate metabolism	43.6504	4.3811	0.445704	9.82962	8.39324e-23	1.7194e-21	20.7646	2.8044	61.7394
Alpha-galactosidase precursor (EC 3.2.1.22)	Carbohydrate metabolism	64.4058	3.26558	0.478466	6.82511	8.78589e-12	1.12086e-10	9.95045	7.65876	89.5367
Alpha-mannosidase (EC 3.2.1.24)	Carbohydrate metabolism	62.5852	3.15765	0.425636	7.41865	1.18317e-13	1.70321e-12	11.7687	7.8962	86.8047
L-fucose mutarotase	Carbohydrate metabolism	6.46428	2.97584	0.542446	5.48597	4.11199e-08	3.28112e-07	6.48398	0.257556	9.21297
PTS system, glucose-specific IIC component (EC 2.7.1.69)	Carbohydrate metabolism	48.6091	2.371	0.789465	3.0033	0.00267066	0.00788066	2.10344	11.2974	65.1328
GDP-mannose 4,6-dehydratase (EC 4.2.1.47)	Carbohydrate metabolism	41.3789	2.07406	0.352216	5.88861	3.89464e-09	3.71254e-08	7.43033	10.9972	54.8337
2-methylcitrate dehydratase (EC 4.2.1.79)	Carbohydrate metabolism	7.69722	-2.03522	0.596887	-3.40972	0.000650295	0.00224365	2.64904	15.4595	4.25962
2-methylcitrate dehydratase FeS dependent (EC 4.2.1.79)	Carbohydrate metabolism	16.9921	-2.04094	0.577596	-3.5335	0.000410097	0.00148844	2.82727	34.5438	9.21923
Beta-1,3-glucosyltransferase	Carbohydrate metabolism	7.72976	-2.05916	0.838214	-2.45661	0.0140257	0.0338987	1.46982	16.1744	3.98998
Sucrose-6-phosphate hydrolase (EC 3.2.1.26)	Carbohydrate metabolism	35.0151	-2.11307	0.529876	-3.98786	6.66731e-05	0.00029501	3.53016	74.8363	17.38
Polyphosphate glucokinase (EC 2.7.1.63)	Carbohydrate metabolism	6.49537	-2.14349	0.740978	-2.89278	0.00381847	0.010744	1.96883	13.9835	3.1792
Cytoplasmic alpha-amylase (EC 3.2.1.1)	Carbohydrate metabolism	16.6783	-2.15148	0.644603	-3.33769	0.000844787	0.00283883	2.54686	35.9384	8.14889
4-alpha-glucanotransferase (amylomaltase) (EC 2.4.1.25)	Carbohydrate metabolism	122.443	-2.1744	0.491579	-4.4233	9.72049e-06	5.11978e-05	4.29075	265.989	58.873
2-methylisocitrate dehydratase (EC 4.2.1.99)	Carbohydrate metabolism	39.7948	-2.20897	0.587264	-3.76146	0.000168926	0.000680976	3.16687	86.1653	19.2593
Galactose-6-phosphate isomerase, LacB subunit (EC 5.3.1.26)	Carbohydrate metabolism	7.40439	-2.36728	0.739564	-3.20091	0.00136995	0.00438239	2.35829	108.413	23.2134
Glucans biosynthesis protein G precursor	Carbohydrate metabolism	59.0752	-2.40636	0.677275	-3.553	0.000380858	0.00139779	2.85456	25.77	5.53084
Maltodextrin phosphorylase (EC 2.4.1.1)	Carbohydrate metabolism	72.7087	-2.52904	0.603813	-4.18845	2.80866e-05	0.000134923	3.86991	139.975	11.8939
PTS system, glucitol/sorbitol-specific IIB component and second of two IIC components (EC 2.7.1.69)	Carbohydrate metabolism	4.39103	-2.54345	0.713952	-3.5625	0.000367341	0.00135169	2.86912	6.396	1.0545
Beta-galactosidase 3	Carbohydrate metabolism	27.7715	-2.7254	0.464567	-5.86654	4.44983e-09	4.17637e-08	7.3792	3.89118	0.971559
Alpha-glucosidase SusB (EC 3.2.1.20)	Carbohydrate metabolism	30.5919	-2.80536	0.828255	-3.38707	0.000706425	0.00242552	2.61519	29.368	4.31568
Alcohol dehydrogenase, zinc-containing	Carbohydrate metabolism	15.9585	-2.93785	0.872849	-3.36582	0.000763178	0.00259322	2.58616	9.21502	1.20608
2-Methylcitrate dehydratase AcnD	Carbohydrate metabolism	0.879641	-2.95636	1.18204	-2.50106	0.0123821	0.0303917	1.51725	35.2511	4.7234
2-methylcitrate synthase (EC 2.3.3.5)	Carbohydrate metabolism	18.5488	-2.99611	0.56188	-5.33228	9.69849e-08	7.13735e-07	6.14646	6.66997	0.844288
Protocatechuate 3,4-dioxygenase alpha chain (EC 1.13.11.3)	Carbohydrate metabolism	3.2074	-3.09585	0.820315	-3.77398	0.000160663	0.000651987	3.18576	42.7362	4.85636
Glycosyltransferase (EC 2.4.1.-) in large core OS assembly cluster	Carbohydrate metabolism	11.3725	-3.10335	1.06103	-2.92486	0.00344615	0.009854	2.00639	35.828	4.29034
Alpha-amylase (Neopullulanase) SusA (EC 3.2.1.135)	Carbohydrate metabolism	12.9652	-3.16193	0.912656	-3.46454	0.000531143	0.00187196	2.7277	2.6583	1.34189
Glucans biosynthesis glucosyltransferase H (EC 2.4.1.-)	Carbohydrate metabolism	80.8573	-3.20775	0.632356	-5.0727	3.92204e-07	2.65097e-06	5.57659	287.934	43.5938
Sialic acid transporter (permease) NanT	Carbohydrate metabolism	19.1717	-3.32914	0.569572	-5.84498	5.06621e-09	4.72366e-08	7.32572	102.676	10.337
Oligo-1,6-glucosidase (EC 3.2.1.10)	Carbohydrate metabolism	4.39491	-3.4852	0.822806	-4.23576	2.27784e-05	0.000112077	3.95048	54.3681	7.18479
PTS system, galactose-specific IIB component (EC 2.7.1.69)	Carbohydrate metabolism	4.52456	-3.50909	0.86529	-4.0554	5.00495e-05	0.000227843	3.64236	58.2406	7.7493
Mannose-1-phosphate guanylyltransferase (GDP) (EC 2.7.7.22)	Carbohydrate metabolism	81.8669	-3.53389	0.498745	-7.08555	1.38489e-12	1.86152e-11	10.7301	175.622	18.1616
PTS system, galactose-specific IIC component (EC 2.7.1.69)	Carbohydrate metabolism	19.6607	-4.24052	0.734768	-5.77124	7.869e-09	7.134e-08	7.14667	17.637	1.00428
Lactose and galactose permease, GPH translocator family	Carbohydrate metabolism	1.9976	-4.77771	0.959603	-4.97884	6.39656e-07	4.16118e-06	5.38078	30.8967	1.01002
Glucosamine-6-phosphate deaminase [isomerizing], alternative (EC 3.5.99.6)	Carbohydrate metabolism	4.52629	-4.86515	0.800636	-6.07661	1.22751e-09	1.24534e-08	7.90471	19.6121	0.682644
GDP-mannose 6-dehydrogenase (EC 1.1.1.132)	Carbohydrate metabolism	385.184	-10.4084	0.856366	-12.1541	5.45476e-34	1.90514e-32	31.7201	4929.31	2.40212
Xylulose-5-phosphate phosphoketolase (EC 4.1.2.9)	Carbohydrate metabolism	35.853	-2.91217	0.630511	-4.61875	3.86056e-06	2.20803e-05	4.65599	5.55179	1.10821
Cell division protein ZipA	Cell division	27.6681	-2.57101	0.670242	-3.83595	0.000125081	0.000522008	3.28232	94.9199	16.3656
Cell division protein FtsB	Cell division	8.64178	-2.66726	0.813859	-3.2773	0.00104807	0.00344784	2.46245	17.4421	3.36876
Cell division topological specificity factor MinE	Cell division	22.8621	-3.16739	0.700217	-4.52344	6.0842e-06	3.32796e-05	4.47782	37.5576	4.88597
ABC transporter membrane-spanning permease, Pep export, Vex3	Cell membrane/Transport	86.4618	3.24115	0.706185	4.58966	4.43958e-06	2.50226e-05	4.60167	11.0718	119.849
ABC transporter, predicted N-acetylneuraminate transport system permease protein 1	Cell membrane/Transport	2.14067	-2.61548	0.977323	-2.67617	0.00744682	0.0195508	1.70884	240.366	39.8499
ABC transporter, predicted N-acetylneuraminate transport system permease protein 2	Cell membrane/Transport	2.97635	-2.66318	0.91129	-2.92242	0.00347319	0.0099058	2.00411	16.7952	5.03097
N-acetylglucosamine related transporter, NagX	Cell wall & cell membrane biosynthesis	205.648	6.44983	0.513227	12.5672	3.19819e-36	1.36275e-34	33.8656	5.97762	294.074
Dihydroxyacetone kinase, ATP-dependent (EC 2.7.1.29)	Cell wall & cell membrane biosynthesis	6.88213	3.40756	0.520847	6.54235	6.05596e-11	7.1679e-10	9.14461	0.00518047	9.92763
UDP-N-acetylmuramoylalanyl-D-glutamate--2,6-diaminopimelate ligase (EC 6.3.2.13)	Cell wall & cell membrane biosynthesis	75.0436	-2.00422	0.466042	-4.30051	1.70407e-05	8.64412e-05	4.06328	155.645	39.3488
Tetraacyldisaccharide 4'-kinase (EC 2.7.1.130)	Cell wall & cell membrane biosynthesis	28.4634	-2.06223	0.543076	-3.79731	0.000146275	0.00060046	3.22152	56.9769	15.8359
D-glycero-D-manno-heptose 1,7-bisphosphate phosphatase (EC 3.1.1.-)	Cell wall & cell membrane biosynthesis	11.5105	-2.47529	0.58276	-4.24753	2.16141e-05	0.000106996	3.97063	4.9499	1.69944
N-acetylmannosaminyltransferase (EC 2.4.1.187)	Cell wall & cell membrane biosynthesis	21.4583	-2.53011	0.740588	-3.41635	0.000634661	0.00219682	2.6582	7.58316	1.37431
Arabinose 5-phosphate isomerase (EC 5.3.1.13)	Cell wall & cell membrane biosynthesis	58.3315	-2.55368	0.546371	-4.6739	2.95533e-06	1.7424e-05	4.75885	1.67238	0.393323
Lipoprotein releasing system transmembrane protein LolC	Cell wall & cell membrane biosynthesis	28.1521	-2.70047	0.550113	-4.90895	9.15665e-07	5.85833e-06	5.23223	10.4598	1.84202
Outer membrane protein Imp, required for envelope biogenesis	Cell wall & cell membrane biosynthesis	183.705	-2.84074	0.612529	-4.63772	3.52274e-06	2.03945e-05	4.69049	27.5446	3.97491
Lipid A biosynthesis lauroyl acyltransferase (EC 2.3.1.-)	Cell wall & cell membrane biosynthesis	65.2947	-2.85797	0.481502	-5.93553	2.92898e-09	2.83002e-08	7.54821	16.7144	2.38652
Putative CDP-glycerol:glycerophosphate glycerophosphotransferase (EC 2.7.8.-)	Cell wall & cell membrane biosynthesis	2.97574	-2.88906	1.07073	-2.69822	0.0069711	0.0184382	1.73428	70.8783	9.813
Lipopolysaccharide heptosyltransferase I (EC 2.4.1.-)	Cell wall & cell membrane biosynthesis	21.8901	-3.16277	0.560031	-5.64748	1.62814e-08	1.39028e-07	6.8569	73.9064	12.2766
alpha-1,3-rhamnosyltransferase	Cell wall & cell membrane biosynthesis	14.9139	-3.16759	1.02537	-3.08923	0.00200679	0.00610346	2.21442	8.4525	3.34295
Lipopolysaccharide core biosynthesis protein WaaP (EC 2.7.-.-), heptosyl-I-kinase	Cell wall & cell membrane biosynthesis	10.0964	-3.2457	0.707083	-4.59026	4.42687e-06	2.4984e-05	4.60234	234.44	27.1178
alpha-1,6-rhamnosyltransferase paralog	Cell wall & cell membrane biosynthesis	2.05401	-3.48575	1.16204	-2.99968	0.00270263	0.00794747	2.09977	6.93684	1.17925
Lipid A 3-O-deacylase	Cell wall & cell membrane biosynthesis	19.1368	-3.70758	1.29243	-2.86868	0.00412186	0.0114792	1.94009	6.82034	0.499164
LPS-assembly lipoprotein RlpB precursor (Rare lipoprotein B)	Cell wall & cell membrane biosynthesis	37.0406	-3.98315	0.805345	-4.94589	7.57975e-07	4.89353e-06	5.31038	22.6009	1.38167
Alpha-L-Rha alpha-1,2-L-rhamnosyltransferase/alpha-L-Rha alpha-1,3-L- rhamnosyltransferase (EC 2.4.1.-)	Cell wall & cell membrane biosynthesis	10.9151	-4.15171	0.963766	-4.3078	1.64885e-05	8.3953e-05	4.07596	7.87925	0.554554
Oligosaccharide repeat unit polymerase Wzy	Cell wall & cell membrane biosynthesis	26.7522	-4.97395	0.740927	-6.71315	1.90469e-11	2.37307e-10	9.62469	4.4972	0.284917
Fe(2+)/alpha-ketoglutarate-dependent dioxygenase LpxO	Cell wall & cell membrane biosynthesis	84.37	-5.16092	0.784114	-6.58184	4.64655e-11	5.59293e-10	9.25236	157.363	6.36496
alpha-1,6-rhamnosyltransferase	Cell wall & cell membrane biosynthesis	5.32464	-6.47158	0.913638	-7.08331	1.40752e-12	1.88599e-11	10.7245	32.2759	2.81839
LptA, protein essential for LPS transport across the periplasm	Cell wall & cell membrane biosynthesis	1152.7	-8.18094	0.789765	-10.3587	3.82124e-25	8.6608e-24	23.0624	9.19795	0.524128
Glucose 1-dehydrogenase (EC 1.1.1.47)	Central metabolism	39.9216	5.65293	0.533105	10.6038	2.86119e-26	6.88786e-25	24.1619	0.369972	57.4373
V-type ATP synthase subunit B (EC 3.6.3.14)	Central metabolism	525.525	5.41174	0.351346	15.4029	1.56565e-53	2.6685e-51	50.5737	14.8776	751.669
NADH-ubiquinone oxidoreductase chain C (EC 1.6.5.3)	Central metabolism	57.0378	4.28292	0.503485	8.50656	1.79171e-17	3.06606e-16	15.5134	3.86045	80.5877
V-type ATP synthase subunit A (EC 3.6.3.14)	Central metabolism	272.052	4.10192	0.364713	11.247	2.39634e-29	6.71764e-28	27.1728	18.9124	384.157
V-type ATP synthase subunit E (EC 3.6.3.14)	Central metabolism	10.7895	3.82764	0.89707	4.26683	1.98274e-05	9.88122e-05	4.00519	0.0155414	15.5608
Dihydrolipoamide acetyltransferase component of pyruvate dehydrogenase complex (EC 2.3.1.12)	Central metabolism	1288.12	3.7121	0.28174	13.1757	1.21163e-39	6.70487e-38	37.1736	132.182	1800.04
V-type ATP synthase subunit K (EC 3.6.3.14)	Central metabolism	16.8232	3.65905	0.885951	4.13008	3.62635e-05	0.000169614	3.77054	0.658775	23.9817
Isocitrate dehydrogenase [NAD] (EC 1.1.1.41)	Central metabolism	6.78092	3.34663	0.463273	7.22388	5.05257e-13	7.0127e-12	11.1541	4.65281	9.73225
V-type ATP synthase subunit D (EC 3.6.3.14)	Central metabolism	39.5864	3.307	0.7355	4.49626	6.91587e-06	3.73966e-05	4.42717	4.15451	55.2777
V-type ATP synthase subunit I (EC 3.6.3.14)	Central metabolism	64.8895	3.18222	0.713152	4.4622	8.11237e-06	4.32626e-05	4.36389	8.82304	89.7189
Quinone oxidoreductase (EC 1.6.5.5)	Central metabolism	161.544	2.78278	0.338226	8.22759	1.91012e-16	3.10649e-15	14.5077	29.6684	219.945
NADH-dependent butanol dehydrogenase A (EC 1.1.1.-)	Central metabolism	7.46032	2.77554	0.797653	3.47964	0.000502093	0.00177693	2.75033	0.440322	10.5692
6-phosphogluconate dehydrogenase, decarboxylating (EC 1.1.1.44)	Central metabolism	178.663	2.75376	0.361629	7.61487	2.63966e-14	4.017e-13	12.3961	32.4836	243.4
V-type ATP synthase subunit G (EC 3.6.3.14)	Central metabolism	5.17235	2.67154	0.912411	2.928	0.00341151	0.00976256	2.01044	0.355194	7.30566
V-type ATP synthase subunit F (EC 3.6.3.14)	Central metabolism	10.5274	2.56079	0.826404	3.09872	0.00194361	0.0059367	2.22645	1.92275	14.338
Aerobic respiration control protein arcA	Central metabolism	4.88158	2.5328	0.869144	2.91413	0.00356684	0.010139	1.99401	0.0906393	21.4386
V-type ATP synthase subunit C (EC 3.6.3.14)	Central metabolism	24.7924	2.52605	0.742526	3.40196	0.000669037	0.00230458	2.63741	4.58973	33.7393
Aerobic respiration control sensor protein arcB (EC 2.7.3.-)	Central metabolism	3.93642	2.29824	0.758547	3.02979	0.00244721	0.00728481	2.13758	0.0320445	5.6655
Galactose-1-phosphate uridylyltransferase (EC 2.7.7.10)	Central metabolism	42.9813	2.17927	0.381817	5.70764	1.14555e-08	1.01692e-07	6.99271	10.943	57.1697
Pyrophosphate--fructose 6-phosphate 1-phosphotransferase, beta subunit (EC 2.7.1.90)	Central metabolism	57.9027	-2.06641	0.887489	-2.32838	0.0198919	0.0459651	1.33757	122.782	29.1704
Succinyl-CoA ligase [ADP-forming] beta chain (EC 6.2.1.5)	Central metabolism	144.427	-2.07747	0.380482	-5.4601	4.75879e-08	3.75504e-07	6.42539	304.116	73.7082
NADH-ubiquinone oxidoreductase chain B (EC 1.6.5.3)	Central metabolism	134.963	-2.15265	0.351828	-6.11846	9.4484e-10	9.84343e-09	8.00685	287.25	67.5212
3'(2'),5'-bisphosphate nucleotidase (EC 3.1.3.7)	Central metabolism	19.6449	-2.19877	0.694004	-3.16823	0.00153369	0.00481581	2.31733	42.8312	9.37669
NADH-ubiquinone oxidoreductase chain N (EC 1.6.5.3)	Central metabolism	35.4633	-2.22599	0.483277	-4.60603	4.10424e-06	2.33487e-05	4.63174	77.0087	17.0646
Cytochrome O ubiquinol oxidase subunit II (EC 1.10.3.-)	Central metabolism	33.6902	-2.2769	0.62574	-3.63874	0.000273974	0.00105077	2.97849	70.8476	17.2349
Pyruvate oxidase [ubiquinone, cytochrome] (EC 1.2.2.2)	Central metabolism	30.4617	-2.28803	0.501702	-4.56053	5.10255e-06	2.8458e-05	4.54579	66.7878	14.3744
NADH-ubiquinone oxidoreductase chain L (EC 1.6.5.3)	Central metabolism	54.9233	-2.28865	0.362963	-6.30548	2.87302e-10	3.15514e-09	8.50098	11.1407	2.55731
Pyruvate carboxyl transferase subunit B (EC 6.4.1.1)	Central metabolism	18.2787	-2.34858	0.66048	-3.55587	0.000376725	0.00138381	2.85892	22.7135	4.58522
UDP-glucose:(heptosyl) LPS alpha1,3-glucosyltransferase WaaG (EC 2.4.1.-)	Central metabolism	12.2618	-2.48615	0.644728	-3.85613	0.000115196	0.000483122	3.31594	3.86727	0.682078
Acetolactate synthase small subunit (EC 2.2.1.6)	Central metabolism	23.3207	-2.54171	0.572749	-4.43774	9.09072e-06	4.81786e-05	4.31715	106.338	19.4832
Ubiquinol-cytochrome C reductase iron-sulfur subunit (EC 1.10.2.2)	Central metabolism	42.4327	-2.62825	0.631958	-4.1589	3.19781e-05	0.000150896	3.82132	143.045	23.2476
NADH-ubiquinone oxidoreductase chain M (EC 1.6.5.3)	Central metabolism	42.0963	-2.63689	0.435196	-6.05909	1.36894e-09	1.38224e-08	7.85942	86.4101	14.268
Cytochrome O ubiquinol oxidase subunit III (EC 1.10.3.-)	Central metabolism	11.3708	-2.68864	0.626122	-4.29412	1.75386e-05	8.865e-05	4.05232	65.4236	11.6461
NADH-ubiquinone oxidoreductase chain H (EC 1.6.5.3)	Central metabolism	49.7805	-2.87055	0.34316	-8.36505	6.00891e-17	9.96263e-16	15.0016	3.30665	0.485312
Cytochrome c nitrite reductase, small subunit NrfH	Central metabolism	3.70566	-2.87789	0.933945	-3.08144	0.00206005	0.00625649	2.20367	3.28116	0.870734
Cytochrome c4	Central metabolism	7.87048	-2.92313	0.675902	-4.32478	1.52684e-05	7.82894e-05	4.1063	65.946	8.7394
Acetyl-CoA synthetase (ADP-forming) alpha and beta chains, putative	Central metabolism	26.2979	-2.92376	0.609448	-4.7974	1.60739e-06	9.94991e-06	5.00218	58.5163	8.31038
Gluconate 2-dehydrogenase (EC 1.1.99.3), membrane-bound, flavoprotein	Central metabolism	3.67381	-2.97649	0.738224	-4.03196	5.53126e-05	0.000249672	3.60263	2.69806	0.999095
NADH-ubiquinone oxidoreductase chain K (EC 1.6.5.3)	Central metabolism	7.93609	-2.99011	0.626027	-4.77633	1.78523e-06	1.09767e-05	4.95953	305.267	39.4006
Cytochrome c-type biogenesis protein CcmE, heme chaperone	Central metabolism	4.99819	-3.01605	0.781889	-3.85739	0.000114603	0.000481583	3.31733	36.0879	4.76973
Pyruvate oxidase (EC 1.2.3.3)	Central metabolism	44.1063	-3.06348	0.718427	-4.26415	2.00664e-05	9.98866e-05	4.00049	4.98242	0.634657
Cytochrome O ubiquinol oxidase subunit IV (EC 1.10.3.-)	Central metabolism	7.97241	-3.0662	0.659121	-4.65195	3.28808e-06	1.91925e-05	4.71687	66.8848	8.96335
NADH-ubiquinone oxidoreductase chain E (EC 1.6.5.3)	Central metabolism	26.5522	-3.11718	0.544528	-5.72456	1.03705e-08	9.28331e-08	7.0323	2.72626	0.319859
Cytochrome c-type biogenesis protein CcmD, interacts with CcmCE	Central metabolism	0.4686	-3.20121	1.36391	-2.34708	0.0189213	0.0440041	1.35651	192.732	20.5901
L-lactate dehydrogenase (EC 1.1.2.3)	Central metabolism	55.6531	-3.23187	0.511168	-6.32251	2.57356e-10	2.84829e-09	8.54542	94.7144	9.99772
Pyruvate carboxyl transferase subunit A (EC 6.4.1.1)	Central metabolism	35.9999	-3.2431	0.458522	-7.07295	1.51672e-12	2.02593e-11	10.6934	36.3469	3.8794
Cytochrome c-type biogenesis protein CcmC, putative heme lyase for CcmE	Central metabolism	17.2815	-3.26223	0.68479	-4.76384	1.89946e-06	1.15954e-05	4.93571	113.494	12.3274
Dihydrolipoamide dehydrogenase of branched-chain alpha-keto acid dehydrogenase (EC 1.8.1.4)	Central metabolism	69.3421	-3.31687	0.553328	-5.99441	2.04223e-09	2.00044e-08	7.69887	6.19845	0.667623
2-ketogluconate utilization repressor PtxS	Central metabolism	11.0621	-3.33001	0.938341	-3.54883	0.000386954	0.00141735	2.84852	2.42424	0.270664
Methylmalonate-semialdehyde dehydrogenase (EC 1.2.1.27)	Central metabolism	32.6528	-3.45463	0.556592	-6.20674	5.4094e-10	5.77681e-09	8.23831	133.458	14.4764
NADPH-dependent glyceraldehyde-3-phosphate dehydrogenase (EC 1.2.1.13)	Central metabolism	147.52	-3.4683	0.602738	-5.75424	8.70313e-09	7.85679e-08	7.10476	7.95769	0.707263
Cytochrome c-type biogenesis protein DsbD, protein-disulfide reductase (EC 1.8.1.8)	Central metabolism	93.1615	-3.4934	0.494275	-7.06771	1.57509e-12	2.09733e-11	10.6783	3.61167	0.517306
2-aminoethylphosphonate:pyruvate aminotransferase (EC 2.6.1.37)	Central metabolism	3.03579	-3.54396	0.885284	-4.00319	6.24937e-05	0.00027825	3.55556	4.35003	1.403
Ubiquinol--cytochrome c reductase, cytochrome B subunit (EC 1.10.2.2)	Central metabolism	107.354	-3.5917	0.534604	-6.71844	1.8368e-11	2.29519e-10	9.63918	294.807	11.1026
Glutarate-semialdehyde dehydrogenase (EC 1.2.1.20)	Central metabolism	11.6135	-3.62829	0.618229	-5.86885	4.38822e-09	4.12764e-08	7.3843	73.443	7.26141
Cytochrome c551 NirM	Central metabolism	3.72752	-3.7171	1.03723	-3.58369	0.000338778	0.00126626	2.89748	17.8551	1.28926
Isocitrate lyase (EC 4.1.3.1)	Central metabolism	117.099	-3.73855	0.586724	-6.37189	1.86707e-10	2.08399e-09	8.6811	3.48275	0.280883
2-ketogluconate kinase (EC 2.7.1.13)	Central metabolism	1.61802	-3.78259	0.949515	-3.98371	6.78473e-05	0.000299273	3.52393	13.4098	0.98117
Succinate dehydrogenase hydrophobic membrane anchor protein	Central metabolism	27.4523	-3.78895	0.677322	-5.59402	2.21877e-08	1.83933e-07	6.73534	42.6527	3.96615
NADH ubiquinone oxidoreductase chain A (EC 1.6.5.3)	Central metabolism	36.567	-3.92893	0.485535	-8.09196	5.871e-16	9.47588e-15	14.0234	4.588	0.267734
Cytochrome c oxidase subunit CcoN (EC 1.9.3.1)	Central metabolism	89.5723	-4.13529	0.595726	-6.94158	3.87727e-12	5.0523e-11	10.2965	7.95139	0.387122
Gluconate 2-dehydrogenase (EC 1.1.99.3), membrane-bound, gamma subunit	Central metabolism	2.21655	-4.27152	1.01213	-4.22034	2.43939e-05	0.000118791	3.92521	4.95031	0.226787
2-ketogluconate 6-phosphate reductase (EC 1.1.1.43)	Central metabolism	0.914863	-4.32564	1.12451	-3.84669	0.000119723	0.000500627	3.30049	16.6356	1.19091
Cytochrome O ubiquinol oxidase subunit I (EC 1.10.3.-)	Central metabolism	127.536	-4.3537	0.556187	-7.82776	4.96658e-15	7.72357e-14	13.1122	55.1668	2.77519
Gluconate 2-dehydrogenase (EC 1.1.99.3), membrane-bound, cytochrome c	Central metabolism	3.47027	-4.38713	0.854496	-5.13418	2.8338e-07	1.95385e-06	5.70911	2.66957	0.0585069
Cytochrome c oxidase subunit CcoP (EC 1.9.3.1)	Central metabolism	71.5239	-4.9927	0.605176	-8.25	1.58395e-16	2.59584e-15	14.5857	10.4107	0.22749
Cytochrome c oxidase subunit CcoQ (EC 1.9.3.1)	Central metabolism	9.19007	-5.01668	0.932978	-5.37706	7.57113e-08	5.65975e-07	6.2472	27.2083	0.754019
Cytochrome c oxidase subunit CcoO (EC 1.9.3.1)	Central metabolism	165.765	-5.23249	0.715797	-7.31003	2.6709e-13	3.76845e-12	11.4238	63.6208	2.63527
2-aminoethylphosphonate uptake and metabolism regulator	Central metabolism	4.49695	-5.45627	0.824749	-6.61567	3.69881e-11	4.50304e-10	9.34649	12.0368	0.150916
ubiquinol cytochrome C oxidoreductase, cytochrome C1 subunit	Central metabolism	380.715	-5.68957	0.673146	-8.45221	2.85832e-17	4.795e-16	15.3192	433.057	8.65148
Fumarate reductase flavoprotein subunit (EC 1.3.99.1)	Central metabolism	29.7865	2.8117	0.704794	3.9894	6.62418e-05	0.000293406	3.53253	4.42864	41.0165
Malate synthase G (EC 2.3.3.9)	Central metabolism	49.7135	-2.37748	0.554552	-4.28722	1.80925e-05	9.10181e-05	4.04087	74.6485	14.6041
Fumarate hydratase class I, anaerobic (EC 4.2.1.2)	Central metabolism	16.7797	-2.38223	0.66036	-3.60747	0.000309199	0.00116903	2.93217	20.7728	5.65482
Pyrophosphate-energized proton pump (EC 3.6.1.1)	Central metabolism/transport	84.8398	3.49656	0.615567	5.68023	1.34516e-08	1.16498e-07	6.93368	8.74283	118.54
Pyrophosphate-specific outer membrane porin OprO	Central metabolism/transport	16.4828	-3.10251	0.711773	-4.35884	1.30751e-05	6.77774e-05	4.16892	4.20067	0.496536
ABC transporter involved in cytochrome c biogenesis, CcmB subunit	Cytochrome/Respiration	4.51685	-3.03497	0.728156	-4.16803	3.07245e-05	0.000145787	3.83628	11.6236	2.04708
ABC transporter involved in cytochrome c biogenesis, ATPase component CcmA	Cytochrome/Respiration	9.00131	-3.41086	0.552089	-6.17809	6.48817e-10	6.89429e-09	8.16151	7.2525	0.731497
Type cbb3 cytochrome oxidase biogenesis protein CcoG, involved in Cu oxidation	Cytochrome/Respiration	48.437	-3.92381	0.608658	-6.44666	1.14345e-10	1.31328e-09	8.88164	3.3988	0.345116
Type cbb3 cytochrome oxidase biogenesis protein CcoS, involved in heme b insertion	Cytochrome/Respiration	9.09238	-5.90941	1.07753	-5.48421	4.15313e-08	3.30159e-07	6.48128	84.7465	1.57761
DNA topoisomerase I, eukaryotic-type (EC 5.99.1.2)	DNA replication/repair	282.577	6.40464	0.483972	13.2335	5.62205e-40	3.27911e-38	37.4842	2.8996	406.435
DNA repair protein RAD51 homolog 2	DNA replication/repair	28.7934	5.10709	0.554936	9.20303	3.47994e-20	6.47512e-19	18.1888	0.145703	41.4802
DNA repair protein RAD51	DNA replication/repair	13.4811	4.22257	0.594607	7.10145	1.23458e-12	1.66472e-11	10.7787	0.0300728	19.438
DNA-binding protein H-NS	DNA replication/repair	10.0211	2.93724	0.811174	3.62097	0.000293495	0.0011156	2.95249	0.609856	14.189
Chromosome partition protein MukB	DNA replication/repair	13.5072	2.85551	0.734472	3.88784	0.000101141	0.000431413	3.36511	1.80569	18.6892
DNA replication protein DnaC	DNA replication/repair	5.32376	2.65394	0.661965	4.00918	6.093e-05	0.000272522	3.5646	0.544162	7.44043
ATP-dependent DNA ligase (EC 6.5.1.1)	DNA replication/repair	6.97401	2.55687	0.668091	3.82713	0.000129648	0.000539482	3.26802	2.5201	8.94645
DNA-binding protein HBsu	DNA replication/repair	220.252	2.32704	0.631752	3.68347	0.00023008	0.000901905	3.04484	56.6379	292.709
DNA polymerase III epsilon subunit (EC 2.7.7.7)	DNA replication/repair	33.8007	-2.19955	0.530704	-4.14458	3.40431e-05	0.000160108	3.79559	72.4607	16.6799
DNA topoisomerase III, Bacteroidales-type (EC 5.99.1.2)	DNA replication/repair	3.24406	-2.32058	0.997517	-2.32635	0.0199997	0.046164	1.3357	23.7519	5.20638
ATP-dependent helicase DinG/Rad3	DNA replication/repair	12.7705	-2.36236	0.577141	-4.09322	4.25428e-05	0.000194919	3.71015	8.00069	1.64178
DNA polymerase II (EC 2.7.7.7)	DNA replication/repair	11.7429	-2.40679	0.567575	-4.24047	2.23053e-05	0.000110003	3.9586	46.2313	9.28652
A/G-specific adenine glycosylase (EC 3.2.2.-)	DNA replication/repair	90.297	-2.41651	0.448239	-5.39112	7.00209e-08	5.2528e-07	6.27961	3.63441	0.818336
Chromosome (plasmid) partitioning protein ParA	DNA replication/repair	16.599	-2.55786	0.551682	-4.63648	3.5439e-06	2.04892e-05	4.68847	39.3407	6.64538
Chromosomal replication initiator protein DnaA	DNA replication/repair	262.589	-2.81556	0.428477	-6.57109	4.99485e-11	5.96164e-10	9.22463	85.1029	12.3371
DNA-binding heavy metal response regulator	DNA replication/repair	34.6711	-2.81859	0.496544	-5.67643	1.37538e-08	1.18874e-07	6.92491	16.4444	2.37256
DNA-3-methyladenine glycosylase (EC 3.2.2.20)	DNA replication/repair	53.1641	-2.85734	0.456533	-6.25878	3.87996e-10	4.21748e-09	8.37495	162.601	22.2021
DNA binding protein starved cells-like peroxide resistance protein	DNA replication/repair	7.83928	-2.94562	0.957393	-3.07671	0.00209298	0.00634745	2.1974	380.175	51.4044
Archaeal DNA polymerase I (EC 2.7.7.7)	DNA replication/repair	30.5035	-2.97743	0.892021	-3.33785	0.000844292	0.00283883	2.54686	8.13994	1.08983
DNA binding protein HpkR	DNA replication/repair	2.17963	-3.13874	0.940335	-3.3379	0.000844142	0.00283883	2.54686	313.241	36.5135
CI-like repressor [SA bacteriophages 11, Mu50B]	DNA replication/repair	0.814397	-3.7556	1.49415	-2.51353	0.011953	0.0294743	1.53056	110.087	8.31387
DNA-binding response regulator, LuxR family, near polyamine transporter	DNA replication/repair	6.10938	-4.2444	0.81875	-5.184	2.17172e-07	1.52598e-06	5.81645	51.1384	3.31598
DNA sulfur modification protein DndD	DNA replication/repair	1.43035	-4.97624	1.41613	-3.51398	0.000441445	0.00159137	2.79823	7.46416	0.419542
DNA-binding response regulator GltR, controls specific porins for the entry of glucose	DNA replication/repair	3.90004	-5.00365	0.828503	-6.03939	1.54702e-09	1.55469e-08	7.80836	4.93203	2.47339
Respiratory nitrate reductase delta chain (EC 1.7.99.4)	Enegy metabolism	34.9455	-3.13332	0.541977	-5.78127	7.41385e-09	6.75009e-08	7.17069	5.06579	0.901469
Respiratory nitrate reductase gamma chain (EC 1.7.99.4)	Enegy metabolism	52.3845	-3.39529	0.545252	-6.227	4.75453e-10	5.09021e-09	8.29326	5.39745	0.582145
Oleoyl-[acyl carrier protein] thioesterase of FASI (EC 3.1.2.14)	Fatty acid biosynthesis	631.893	9.09164	0.602979	15.0779	2.26463e-51	2.92411e-49	48.534	0.478386	911.52
Acetyl-coenzyme A carboxyl transferase of ACAC1 (EC 6.4.1.2)	Fatty acid biosynthesis	550.332	9.05815	0.552825	16.3852	2.43944e-60	6.92965e-58	57.1593	0.335775	793.902
Trans-2,3-enoyl-cozyme A reductase of elongase (EC 1.-.-.-)	Fatty acid biosynthesis	71.8031	6.66049	0.546234	12.1935	3.36776e-34	1.20588e-32	31.9187	0.0208822	103.592
Fatty acyl-coenzyme A elongase	Fatty acid biosynthesis	311.047	6.49434	0.499093	13.0123	1.04185e-38	5.28491e-37	36.277	7.13437	445.637
3-oxoacyl-coenzyme A reductase of elongase (EC 1.1.1.62)	Fatty acid biosynthesis	79.313	6.41704	0.517758	12.3939	2.81999e-35	1.11259e-33	32.9537	0.22276	114.339
3-ketoacyl-CoA thiolase (EC 2.3.1.16)	Fatty acid biosynthesis	65.9724	5.4023	0.43381	12.4532	1.34431e-35	5.45533e-34	33.2632	1.82801	94.3792
Propionyl-CoA carboxylase carboxyl transferase subunit (EC 6.4.1.3)	Fatty acid biosynthesis	80.9944	4.88064	0.491965	9.92071	3.38334e-23	7.10168e-22	21.1486	3.20767	115.443
Acyl-CoA dehydrogenase, short-chain specific (EC 1.3.99.2)	Fatty acid biosynthesis	179.979	4.23125	0.413847	10.2242	1.54507e-24	3.42893e-23	22.4648	12.1674	254.296
Acetyl-CoA:acetoacetyl-CoA transferase, beta subunit (EC 2.8.3.8)	Fatty acid biosynthesis	8.76306	3.68706	0.558131	6.60607	3.94643e-11	4.79081e-10	9.31959	0.0103609	12.6393
Branched-chain acyl-CoA dehydrogenase (EC 1.3.99.12)	Fatty acid biosynthesis	112.298	3.405	0.502206	6.78008	1.20106e-11	1.51861e-10	9.81855	14.0751	155.797
Propionyl-CoA carboxylase beta chain (EC 6.4.1.3)	Fatty acid biosynthesis	38.3125	3.38913	0.438855	7.72266	1.13924e-14	1.75245e-13	12.7564	3.72113	53.6315
D-beta-hydroxybutyrate dehydrogenase (EC 1.1.1.30)	Fatty acid biosynthesis	13.5369	2.46221	0.478507	5.14561	2.66653e-07	1.84749e-06	5.73342	3.33489	18.0549
Glycerol dehydrogenase (EC 1.1.1.6)	Fatty acid biosynthesis	54.2608	2.33299	0.649972	3.58937	0.000331478	0.00124189	2.90592	19.7907	139.181
Short chain fatty acids transporter	Fatty acid biosynthesis	5.05862	-2.02953	0.574347	-3.53364	0.000409882	0.00148844	2.82727	10.2776	2.74737
Long-chain fatty acid transport protein	Fatty acid biosynthesis	57.1457	-2.13576	0.739697	-2.88734	0.00388511	0.0109047	1.96238	120.557	29.0637
Triacylglycerol lipase (EC 3.1.1.3)	Fatty acid Biosynthesis	16.3795	-2.1848	0.871649	-2.50651	0.0121929	0.0299964	1.52293	35.5307	12.1453
3-hydroxydecanoyl-[acyl-carrier-protein] dehydratase (EC 4.2.1.60)	Fatty acid biosynthesis	18.8812	-2.34159	0.690378	-3.39175	0.000694477	0.00238835	2.6219	60.4318	13.5462
UDP-2,3-diacylglucosamine hydrolase (EC 3.6.1.-)	Fatty acid biosynthesis	13.3379	-2.43918	0.510086	-4.7819	1.73643e-06	1.06921e-05	4.97094	26.8412	4.86673
Glycerol-3-phosphate cytidylyltransferase (EC 2.7.7.39)	Fatty acid biosynthesis	6.30389	-2.47521	0.54752	-4.52076	6.16185e-06	3.36611e-05	4.47287	27.5008	4.42906
Octanoate-[acyl-carrier-protein]-protein-N-octanoyltransferase	Fatty acid biosynthesis	46.1414	-2.54305	0.548564	-4.63583	3.55503e-06	2.05257e-05	4.6877	10.1492	1.84096
Phosphatidylserine decarboxylase (EC 4.1.1.65)	Fatty acid biosynthesis	36.4106	-2.63733	0.501786	-5.25588	1.47319e-07	1.04971e-06	5.97893	62.098	10.066
Acetyl-coenzyme A carboxyl transferase beta chain (EC 6.4.1.2)	Fatty acid biosynthesis	341.075	-2.74929	0.424964	-6.46946	9.83514e-11	1.13264e-09	8.94591	68.7915	11.7987
Enoyl-[acyl-carrier-protein] reductase [NADPH] (EC 1.3.1.10)	Fatty acid biosynthesis	5.73648	-2.85335	0.708069	-4.02976	5.58349e-05	0.000251759	3.59901	15.2547	2.23314
TesB-like acyl-CoA thioesterase 1	Fatty acid biosynthesis	1.35127	-2.87302	1.15353	-2.49064	0.0127513	0.0312025	1.50581	6.74364	0.942892
Holo-[acyl-carrier protein] synthase, alternative (EC 2.7.8.7)	Fatty acid biosynthesis	1.63323	-3.05753	1.14981	-2.65916	0.00783362	0.0204631	1.68903	5.42639	0.57217
3-oxoacyl-[acyl-carrier-protein] synthase, KASI (EC 2.3.1.41)	Fatty acid biosynthesis	130.986	-3.69776	0.58582	-6.3121	2.75272e-10	3.03869e-09	8.51731	358.433	29.8324
Phosphatidylglycerophosphatase A (EC 3.1.3.27)	Fatty acid biosynthesis	17.571	-3.7346	0.618645	-6.03675	1.5725e-09	1.57657e-08	7.80229	322.909	25.9553
Acetyl-coenzyme A carboxyl transferase alpha chain (EC 6.4.1.2)	Fatty acid biosynthesis	574.661	-4.62997	0.506675	-9.13795	6.36457e-20	1.16894e-18	17.9322	127.617	6.30574
Phosphatidylcholine synthase (EC 2.7.8.24)	Fatty acid biosynthesis	8.87365	-5.0401	0.679103	-7.4217	1.15624e-13	1.67008e-12	11.7773	74.1121	2.23027
(R)-3-hydroxydecanoyl-ACP:CoA transacylase PhaG (3-hydroxyacyl-CoA-acyl carrier protein transferase) (EC 2.4.1.-)	Fatty acid biosynthesis	9.98488	-6.77979	0.853597	-7.94261	1.97967e-15	3.12421e-14	13.5053	135.772	1.3091
Propionate catabolism operon transcriptional regulator of GntR family [predicted]	Fatty acid metabolism	3.57229	-4.86474	0.781193	-6.22732	4.7448e-10	5.09021e-09	8.29326	13.8207	0.410176
Fatty-acid amide hydrolase (EC 3.1.-.-)	Fatty acid metabolism	21.7275	4.72989	0.574635	8.23111	1.85483e-16	3.02813e-15	14.5188	0.0908983	31.3095
3-hydroxybutyryl-CoA dehydrogenase (EC 1.1.1.157)	Fatty acid metabolism	72.979	3.13182	0.416211	7.52459	5.28852e-14	7.82444e-13	12.1065	9.55214	140.365
3-hydroxybutyryl-CoA dehydratase (EC 4.2.1.55)	Fatty acid metabolism	22.5047	2.53796	0.447668	5.66929	1.43388e-08	1.2368e-07	6.9077	3.55557	52.8567
Acetoin catabolism protein X	Fatty acid metabolism	1.15377	-2.50398	0.994346	-2.51822	0.0117951	0.0291831	1.53487	52.123	9.05017
Rubredoxin-NAD(+) reductase (EC 1.18.1.1)	Fatty acid metabolism	8.75484	-4.35843	0.800748	-5.44294	5.24071e-08	4.07494e-07	6.38988	23.1337	1.02496
Beta-hexosaminidase (EC 3.2.1.52)	Glycan metabolism	933.39	6.79876	0.450724	15.0841	2.06103e-51	2.83292e-49	48.5478	9.18059	1342.68
Alpha-N-acetylglucosaminidase (EC 3.2.1.50)	Glycan metabolism	25.2834	4.73689	0.594916	7.96228	1.68893e-15	2.67582e-14	13.5725	0.211389	36.3868
Beta N-acetyl-glucosaminidase (EC 3.2.1.52)	Glycan metabolism	10.8802	-2.18585	0.521214	-4.19377	2.74355e-05	0.000132243	3.87863	22.7944	5.60385
Iron-sulfur cluster assembly scaffold protein IscU	Iron acquisition	188.442	3.77624	0.357651	10.5585	4.64159e-26	1.10491e-24	23.9567	17.1387	264.305
Pyridine nucleotide-disulphide oxidoreductase associated with reductive pyrimidine catabolism	Iron acquisition	15.674	2.69945	0.810415	3.33094	0.000865527	0.00290623	2.53667	2.18324	21.6485
Enterobactin synthetase component F, serine activating enzyme (EC 2.7.7.-)	Iron acquisition	4.72061	2.67903	0.676224	3.96175	7.44029e-05	0.000325828	3.48701	0.0418964	6.79262
Ferric hydroxamate outer membrane receptor FhuA	Iron acquisition	3.07852	2.04723	0.803643	2.54744	0.0108517	0.0272156	1.56518	0.0382988	4.4249
Bacterioferritin	Iron acquisition	13.2336	-2.06216	0.742004	-2.77917	0.00544972	0.0147063	1.8325	26.7984	7.2263
Iron-uptake factor PiuB	Iron acquisition	26.8356	-2.09326	0.884485	-2.36664	0.0179503	0.0419564	1.3772	53.1255	15.193
Ferric enterobactin transport system permease protein FepD (TC 3.A.1.14.2)	Iron acquisition	2.60492	-2.11382	0.739951	-2.8567	0.00428074	0.0118829	1.92508	5.17607	1.46626
Ferrous iron transport permease EfeU	Iron acquisition	13.2805	-2.16476	0.648375	-3.33875	0.000841552	0.00283691	2.54715	27.4689	6.99708
Ferredoxin, 2Fe-2S	Iron acquisition	19.2972	-2.26782	0.57058	-3.97458	7.05031e-05	0.000310345	3.50816	41.861	9.30468
Cytochrome c552 precursor (EC 1.7.2.2)	Iron acquisition	29.7235	-2.31276	0.659417	-3.50727	0.000452725	0.00162766	2.78844	7.18043	1.50081
Siderophore staphylobactin biosynthesis protein SbnH	Iron acquisition	3.65581	-2.37889	0.999056	-2.38114	0.0172592	0.0404741	1.39282	37.9161	7.41927
Ferrous iron transport peroxidase EfeB	Iron acquisition	19.8846	-2.3875	0.578767	-4.12515	3.70494e-05	0.000172533	3.76313	3.09505	0.708839
Ferric enterobactin transport ATP-binding protein FepC (TC 3.A.1.14.2)	Iron acquisition	1.93847	-2.49419	0.679778	-3.66912	0.000243385	0.00094709	3.02361	21.4331	4.0773
Iron-dependent repressor IdeR/DtxR	Iron acquisition	16.6806	-2.56038	0.702457	-3.6449	0.0002675	0.00102872	2.9877	23.9511	4.87751
Ferric iron ABC transporter, ATP-binding protein	Iron acquisition	26.0362	-2.64055	0.456269	-5.78726	7.15434e-09	6.52776e-08	7.18524	13.2006	2.23321
Iron-sulfur cluster assembly protein SufD	Iron acquisition	17.981	-2.67714	0.580343	-4.61303	3.96835e-06	2.26361e-05	4.6452	31.9869	5.20199
Aerobactin siderophore receptor IutA	Iron acquisition	6.719	-2.71103	0.73367	-3.69516	0.000219746	0.000864579	3.0632	37.7037	6.09181
Hypothetical protein PvdX	Iron acquisition	8.23008	-2.71973	0.600873	-4.52629	6.00287e-06	3.29192e-05	4.48255	5.74782	0.98145
Ferric enterobactin transport system permease protein FepG (TC 3.A.1.14.2)	Iron acquisition	1.62858	-2.77505	0.988191	-2.80821	0.00498172	0.0135377	1.86846	39.4224	5.78289
Pyoverdine sidechain non-ribosomal peptide synthetase PvdD	Iron acquisition	26.1138	-2.78612	0.776197	-3.58945	0.00033137	0.00124189	2.90592	8.37243	1.37023
Ferrous iron transport periplasmic protein EfeO, contains peptidase-M75 domain and (frequently) cupredoxin-like domain	Iron acquisition	15.1223	-2.84874	0.642635	-4.4329	9.29729e-06	4.90902e-05	4.30901	119.699	18.5657
Iron-regulated protein A precursor	Iron acquisition	31.911	-2.8507	0.900001	-3.16745	0.00153785	0.0048253	2.31648	2.1718	0.414318
Ferric enterobactin-binding periplasmic protein FepB (TC 3.A.1.14.2)	Iron acquisition	2.72332	-2.87325	0.733505	-3.91715	8.96038e-05	0.000387223	3.41204	10.4802	1.53861
Siderophore staphylobactin ABC transporter, substrate-binding protein SirA	Iron acquisition	23.7389	-3.0104	0.941158	-3.19861	0.00138092	0.00440426	2.35613	19.3964	2.41259
Isochorismate synthase (EC 5.4.4.2)	Iron acquisition	16.0792	-3.08644	0.567365	-5.43995	5.32943e-08	4.13637e-07	6.38338	42.8674	6.11609
Pyochelin synthetase PchF, non-ribosomal peptide synthetase module	Iron acquisition	31.1927	-3.16394	0.993292	-3.18531	0.00144599	0.00458094	2.33905	56.1479	8.12126
Siderophore staphylobactin biosynthesis protein SbnG	Iron acquisition	3.23706	-3.16801	1.00832	-3.14188	0.00167868	0.00521346	2.28287	4.34528	0.414499
Heme d1 biosynthesis protein NirF	Iron acquisition	4.60063	-3.22771	0.858411	-3.7601	0.000169844	0.000683386	3.16533	8.92044	1.49856
Iron-sulfur cluster assembly ATPase protein SufC	Iron acquisition	15.6859	-3.30806	0.611087	-5.4134	6.18396e-08	4.70533e-07	6.32741	41.9924	4.30813
Pyoverdine chromophore precursor synthetase PvdL	Iron acquisition	66.4909	-3.53792	0.817116	-4.32976	1.4927e-05	7.69092e-05	4.11402	8.3578	0.678897
Iron binding protein IscA for iron-sulfur cluster assembly	Iron acquisition	6.60699	-3.55087	0.791945	-4.48374	7.33468e-06	3.94609e-05	4.40383	34.4713	2.93225
Ferredoxin--NADP(+) reductase (EC 1.18.1.2)	Iron acquisition	44.2504	-3.59401	0.576383	-6.23546	4.50442e-10	4.8714e-09	8.31235	11.0638	4.49753
Siderophore staphylobactin biosynthesis protein SbnC	Iron acquisition	5.93681	-3.66002	0.941405	-3.88783	0.000101146	0.000431413	3.36511	12.8809	0.991864
Large exoproteins involved in heme utilization or adhesion	Iron acquisition	130.69	-3.69841	0.689317	-5.36533	8.08023e-08	6.01921e-07	6.22046	31.2988	2.43915
Pyoverdine sidechain non-ribosomal peptide synthetase PvdI	Iron acquisition	87.7698	-3.70197	1.02927	-3.59667	0.000322312	0.00121215	2.91644	1.66469	0.131518
Pyochelin biosynthetic protein PchG, oxidoreductase (NAD-binding)	Iron acquisition	3.88723	-3.88085	1.25613	-3.08953	0.00200474	0.00610157	2.21456	2.65353	4.74633
Siderophore staphylobactin biosynthesis protein SbnF	Iron acquisition	9.07116	-3.99878	0.957064	-4.17817	2.93859e-05	0.000140374	3.85271	14.4479	0.8325
Iron siderophore sensor protein	Iron acquisition	2.08615	-4.01378	1.10575	-3.62993	0.0002835	0.00108243	2.9656	105.415	6.67309
pyoverdine-specific efflux macA-like protein	Iron acquisition	0.695753	-4.05956	1.5986	-2.53945	0.0111027	0.027747	1.55678	25.3849	1.71397
Non-ribosomal peptide synthetase modules, pyoverdine	Iron acquisition	109.069	-4.07694	1.03657	-3.9331	8.38558e-05	0.00036423	3.43862	18.057	1.01384
Siderophore staphylobactin biosynthesis protein SbnE	Iron acquisition	10.6243	-4.12168	1.03791	-3.97115	7.15264e-05	0.000313876	3.50324	743.956	43.4583
Siderophore staphylobactin biosynthesis protein SbnI	Iron acquisition	12.2494	-4.15325	0.927307	-4.47883	7.50543e-06	4.02779e-05	4.39493	26.5783	1.95606
bacteriophytochrome heme oxygenase BphO	Iron acquisition	0.991919	-4.31679	1.17384	-3.67748	0.00023555	0.000917441	3.03742	2.80876	0.0761393
Siderophore staphylobactin biosynthesis protein SbnB	Iron acquisition	4.76333	-4.37315	1.07926	-4.052	5.07818e-05	0.000230684	3.63698	16.8884	7.71936
Inner-membrane permease FptX, ferripyochelin	Iron acquisition	5.89784	-4.37462	1.02147	-4.28268	1.84659e-05	9.27742e-05	4.03257	4.86431	0.147002
Isochorismate synthase (EC 5.4.4.2) [pyochelin] siderophore	Iron acquisition	2.36553	-4.60077	1.19307	-3.85626	0.000115137	0.000483122	3.31594	12.3208	2.19993
4Fe-4S ferredoxin, iron-sulfur binding	Iron acquisition	47.3254	-4.6176	0.558576	-8.26673	1.37678e-16	2.26504e-15	14.6449	1714.33	69.9485
Ferrichrome-iron receptor	Iron acquisition	252.399	-4.71531	0.717473	-6.57211	4.96061e-11	5.93741e-10	9.2264	4.96444	0.0995543
Siderophore staphylobactin biosynthesis protein SbnA	Iron acquisition	5.93412	-4.72624	1.13153	-4.17685	2.95574e-05	0.000141035	3.85067	11.4634	0.638661
Iron siderophore receptor protein	Iron acquisition	6.49267	-4.88122	0.781042	-6.24962	4.11447e-10	4.461e-09	8.35057	45.8543	2.19182
Sigma-70 factor FpvI (ECF subfamily), controling pyoverdin biosynthesis	Iron acquisition	2.84634	-4.98038	1.07372	-4.63843	3.51058e-06	2.03518e-05	4.6914	4.00956	1.3963
Isochorismate pyruvate-lyase (EC 4.-.-.-)	Iron acquisition	1.95737	-5.13644	1.08761	-4.7227	2.32736e-06	1.40069e-05	4.85366	7.09665	0.175751
Iron-uptake factor PiuC	Iron acquisition	2.29999	-5.1403	1.00809	-5.09906	3.41338e-07	2.3271e-06	5.63318	6.2203	0.138276
PvdE, pyoverdine ABC export system, fused ATPase and permease components	Iron acquisition	21.3536	-5.24061	0.776093	-6.75255	1.4527e-11	1.82058e-10	9.73979	77.4026	1.91161
Pyoverdine efflux carrier and ATP binding protein	Iron acquisition	3.61829	-5.27813	0.810728	-6.51036	7.49701e-11	8.73621e-10	9.05868	370.913	9.58992
Pyoverdine biosynthesis related protein PvdP	Iron acquisition	32.2423	-5.32288	1.06599	-4.99335	5.93401e-07	3.88997e-06	5.41005	20.5615	0.560581
Putative dipeptidase, pyoverdin biosynthesis PvdM	Iron acquisition	20.38	-5.42183	0.887449	-6.10946	9.997e-10	1.03391e-08	7.98552	19.6225	0.566096
PvdO, pyoverdine responsive serine/threonine kinase (predicted by OlgaV)	Iron acquisition	11.8587	-5.50744	1.05507	-5.21999	1.78934e-07	1.27285e-06	5.89522	19.9084	0.505381
Sigma factor PvdS, controling pyoverdin biosynthesis	Iron acquisition	27.1047	-5.92124	0.983043	-6.02338	1.70816e-09	1.70058e-08	7.7694	13.3754	0.0878008
Isochorismatase (EC 3.3.2.1) of siderophore biosynthesis	Iron acquisition	4.16616	-6.0179	0.923423	-6.51695	7.17524e-11	8.42251e-10	9.07456	300.706	4.38484
Putative iron-regulated membrane protein FtpC in pyochelin gene cluster	Iron acquisition	4.95288	-6.02816	1.08783	-5.54146	2.99959e-08	2.43452e-07	6.61359	254.446	4.46439
Pyoverdine sidechain non-ribosomal peptide synthetase PvdJ	Iron acquisition	81.1914	-6.04534	0.755289	-8.00401	1.20435e-15	1.92923e-14	13.7146	90.9395	1.6723
Pyochelin biosynthetic protein PchC, predicted thioesterase	Iron acquisition	4.73297	-6.27359	1.14294	-5.48898	4.04254e-08	3.23176e-07	6.49056	10.8565	0.943609
2,3-dihydroxybenzoate-AMP ligase (EC 2.7.7.58) [pyochelin] siderophore	Iron acquisition	10.2042	-6.52383	1.25769	-5.18714	2.13552e-07	1.50653e-06	5.82202	130.035	1.12919
Pyoverdin biosynthesis protein PvdN, putative aminotransferase, class V	Iron acquisition	15.5597	-6.77249	1.02929	-6.5798	4.71082e-11	5.65431e-10	9.24762	31.9079	0.276104
Flavohemoprotein (Hemoglobin-like protein) (Flavohemoglobin) (Nitric oxide dioxygenase) (EC 1.14.12.17)	Iron acquisition	193.015	2.62684	0.57414	4.57526	4.75624e-06	2.66312e-05	4.57461	40.5503	260.536
Heme ABC type transporter HtsABC, heme-binding protein	Iron acquisition	37.647	-2.05143	0.883649	-2.32155	0.0202572	0.0466825	1.33085	185.959	19.1764
Flavodoxin reductases (ferredoxin-NADPH reductases) family 1	Iron acquisition	15.7903	-2.08265	0.497529	-4.18599	2.83931e-05	0.000136089	3.86618	32.9395	8.19559
Heme-degrading cytoplasmic oxygenase IsdG	Iron acquisition	3.7766	-2.43367	0.953442	-2.55251	0.010695	0.0268384	1.57124	18.15	4.18662
Heme-degrading cytoplasmic oxygenase IsdI	Iron acquisition	1.07115	-2.97677	1.12369	-2.64911	0.00807044	0.0209429	1.67896	71.9001	12.1707
Hemophore HasA	Iron acquisition	2.5431	-2.98676	1.20182	-2.4852	0.0129478	0.0315802	1.50059	80.5544	14.2255
Hemin transport protein HmuS	Iron acquisition	31.3124	-3.7439	0.620369	-6.03496	1.59004e-09	1.59041e-08	7.79849	1.4173	0.0536169
Dihydroaeruginoate synthetase PchE, non-ribosomal peptide synthetase modules	Iron acquisition	27.3195	-3.82545	0.974051	-3.92736	8.58844e-05	0.000372282	3.42913	68.7187	5.89635
L-ornithine 5-monooxygenase (EC 1.13.12.-), PvdA of pyoverdin biosynthesis	Iron acquisition	43.5399	-4.64158	0.824446	-5.62993	1.80278e-08	1.52716e-07	6.81611	9.26035	0.462578
Hemophore HasA outer membrane receptor HasR	Iron acquisition	7.32524	-4.69141	0.957661	-4.89882	9.6414e-07	6.15e-06	5.21112	63.0352	2.45993
Pyoverdin biosynthesis protein PvdH, L-2,4-diaminobutyrate:2-oxoglutarate aminotransferase (EC 2.6.1.76)	Iron acquisition	7.08207	-4.72127	0.943163	-5.00578	5.56373e-07	3.6585e-06	5.4367	17.9722	2.58558
Pyoverdine synthetase PvdF, N5-hydroxyornithine formyltransferase	Iron acquisition	37.0819	-4.91817	1.0787	-4.55933	5.13165e-06	2.85829e-05	4.54389	17.993	0.618515
Hypothetical protein PvdY	Iron acquisition	12.3479	-5.05301	1.05806	-4.77574	1.79049e-06	1.09925e-05	4.9589	10.6849	0.31796
Hemin ABC transporter, permease protein	Iron acquisition	52.7109	-5.16114	0.603868	-8.5468	1.26549e-17	2.1831e-16	15.6609	70.6838	2.80828
Heme oxygenase HemO, associated with heme uptake	Iron acquisition	8.85565	-5.9029	0.83882	-7.03715	1.96208e-12	2.5964e-11	10.5856	26.744	1.27523
Hypothetical protein in pyoverdin gene cluster, PA2405 homolog	Iron acquisition	7.5846	-6.36235	1.09865	-5.79107	6.99398e-09	6.39514e-08	7.19415	104.656	1.11265
Indolepyruvate ferredoxin oxidoreductase, alpha and beta subunits	Iron acquisition	8.7014	2.31526	0.731025	3.16714	0.00153945	0.00482677	2.31634	2.53346	11.4329
Outer membrane receptor proteins, mostly Fe transport	Iron acquisition	58.663	-2.49348	0.590252	-4.22443	2.39549e-05	0.000117189	3.93111	4.33903	0.875371
Outer membrane receptor for ferric coprogen and ferric-rhodotorulic acid	Iron acquisition	2.93264	-3.47415	0.791421	-4.38977	1.13473e-05	5.93262e-05	4.22675	10.7765	0.956837
ABC transporter in pyoverdin gene cluster, periplasmic component	Iron acquisition	1.01038	-3.68831	1.24206	-2.96951	0.00298278	0.00865189	2.06289	5.36915	0.446304
ABC transporter in pyoverdin gene cluster, permease component	Iron acquisition	2.38661	-3.71611	1.15549	-3.21603	0.00129976	0.00417983	2.37884	9.01003	3.38228
ABC exporter for hemopore HasA, membrane fusion protein (MFP) family component HasE	Iron acquisition	0.472174	-3.75024	1.51018	-2.48331	0.0130169	0.0316944	1.49902	7.36497	0.974304
ABC transporter in pyoverdin gene cluster, ATP-binding component	Iron acquisition	5.01147	-4.00203	1.08749	-3.68006	0.000233184	0.000909886	3.04101	39.8067	2.51069
ABC efflux pump, fused inner membrane and ATPase subunits in pyochelin gene cluster	Iron acquisition	9.49376	-4.06895	0.882141	-4.61259	3.9769e-06	2.26545e-05	4.64485	1.96551	0.760241
Outer membrane receptor for ferric-pyochelin FptA	Iron acquisition	39.8935	-4.48216	1.09116	-4.10769	3.99642e-05	0.000184493	3.73402	2.66423	0.552219
Outer membrane ferripyoverdine receptor FpvA, TonB-dependent	Iron acquisition	12.6334	-4.5531	1.28745	-3.53652	0.000405442	0.00147783	2.83037	20.5851	0.806452
Outer membrane hemoglobin utilization protein HmbR	Iron acquisition	1.04083	-4.89049	1.59529	-3.06558	0.00217245	0.00655583	2.18337	55.3571	1.71875
ABC exporter for hemopore HasA, outer membrane component HasF	Iron acquisition	1.71998	-4.96849	1.15633	-4.29677	1.73304e-05	8.77019e-05	4.05699	82.4504	2.55187
Outer membrane porin, coexpressed with pyoverdine biosynthesis regulon	Iron acquisition	2.59028	-5.12151	1.12723	-4.54344	5.53444e-06	3.05469e-05	4.51503	7.40955	0.102262
Outer membrane pyoverdine eflux protein	Iron acquisition	3.9494	-5.44378	0.985267	-5.52518	3.2914e-08	2.66122e-07	6.57492	14.071	1.42026
Outer membrane ferripyoverdine receptor FpvB, for Type I pyoverdine	Iron acquisition	21.805	-6.43298	1.10833	-5.8042	6.46745e-09	5.93918e-08	7.22627	17.0691	1.55683
Mercuric resistance operon regulatory protein	Metal detoxification	6.06218	-2.26591	0.588301	-3.85161	0.000117342	0.000491635	3.30836	13.1078	2.94199
Mercuric ion reductase (EC 1.16.1.1)	Metal detoxification	15.011	-2.46673	0.596926	-4.13239	3.59011e-05	0.000168289	3.77394	8.29914	1.46957
Mercuric reductase (EC 1.16.1.1)	Metal detoxification	13.3642	-4.71392	1.20994	-3.89599	9.77994e-05	0.000420508	3.37623	752.31	31.01
N-methyltransferase (EC 2.1.1.-)	Methyltransferase	12.6125	-3.55307	0.628178	-5.65616	1.54801e-08	1.32972e-07	6.87624	96.0042	9.19196
Negative regulator of flagellin synthesis FlgM	Motility & Virulence	7.56441	-4.19671	0.848818	-4.94419	7.64624e-07	4.92899e-06	5.30724	36.9972	1.93859
Flagellar hook-length control protein FliK	Motility & Virulence	88.9481	4.56051	0.638117	7.14682	8.88082e-13	1.20898e-11	10.9176	3.9131	126.606
Flagellar hook-associated protein FlgL	Motility & Virulence	12.778	-2.31205	0.726133	-3.18405	0.00145228	0.00459678	2.33755	68.5118	12.5458
Flagellar protein FlgJ [peptidoglycan hydrolase] (EC 3.2.1.-)	Motility & Virulence	8.19818	-2.42775	0.611582	-3.96963	7.19856e-05	0.000315566	3.50091	21.2588	7.16371
Flagellar biosynthesis protein FliO	Motility & Virulence	0.785903	-2.55565	0.853542	-2.99417	0.00275194	0.0080869	2.09222	7.58391	1.7968
Flagellar regulatory protein FleQ	Motility & Virulence	25.6743	-2.94299	0.675875	-4.35434	1.33467e-05	6.91011e-05	4.16052	11.9394	2.417
Flagellar basal-body rod modification protein FlgD	Motility & Virulence	8.79981	-3.16146	0.669944	-4.71898	2.37026e-06	1.42049e-05	4.84756	33.8384	3.7214
Flagellar motor rotation protein MotA	Motility & Virulence	19.0416	-3.6141	0.602482	-5.99868	1.98923e-09	1.95753e-08	7.70829	63.9477	5.10365
Flagellin protein FlaB	Motility & Virulence	6.1837	-3.69142	0.969414	-3.80789	0.000140157	0.000579252	3.23713	4.11571	0.233023
Flagellar L-ring protein FlgH	Motility & Virulence	28.754	-4.45334	0.686888	-6.48336	8.97009e-11	1.03581e-09	8.98472	6.05359	0.266195
Carbonic anhydrase, gamma class (EC 4.2.1.1)	Nitrogen metabolism	4.9203	-2.79358	0.959142	-2.91258	0.00358453	0.0101757	1.99244	124.281	17.9206
Thiaminase II (EC 3.5.99.2)	Nucleotide & Nucleoside metabolism	1810.52	6.90556	0.4399	15.698	1.56008e-55	2.89022e-53	52.5391	19.3829	2603.73
FAD-dependent pyridine nucleotide-disulphide oxidoreductase, GBAA2537 homolog	Nucleotide & Nucleoside Metabolism	64.9883	6.23799	0.548949	11.3635	6.35346e-30	1.85425e-28	27.7318	0.605364	93.5007
Dihydropyrimidinase (EC 3.5.2.2)	Nucleotide & Nucleoside metabolism	501.433	5.18455	0.470196	11.0264	2.85181e-28	7.69085e-27	26.114	17.6334	715.687
Alpha-xylosidase (EC 3.2.1.-)	Nucleotide & Nucleoside metabolism	15.6642	4.55665	0.535818	8.50409	1.83021e-17	3.1194e-16	15.5059	6.19825	22.5988
Glycine reductase component B beta subunit (EC 1.21.4.2)	Nucleotide & Nucleoside metabolism	51.5254	4.51347	0.789561	5.71642	1.08789e-08	9.67747e-08	7.01424	1.99831	73.4588
Glycine reductase component B gamma subunit (EC 1.21.4.2)	Nucleotide & Nucleoside metabolism	56.1681	3.84827	0.800066	4.80995	1.50971e-06	9.39107e-06	5.02728	4.25344	79.1588
GMP reductase (EC 1.7.1.7)	Nucleotide & Nucleoside metabolism	147.691	3.68873	0.353432	10.4369	1.68237e-25	3.89596e-24	23.4094	14.8635	206.515
Phosphoribosylaminoimidazolecarboxamide formyltransferase (EC 2.1.2.3)	Nucleotide & Nucleoside metabolism	122.061	3.33975	0.318489	10.4862	9.99534e-26	2.32733e-24	23.6331	15.3215	169.331
Nucleoside permease NupC	Nucleotide & Nucleoside metabolism	9.38552	3.33591	0.556427	5.99523	2.03204e-09	1.99505e-08	7.70005	0.34644	13.3885
Dihydropyrimidine dehydrogenase [NADP+] (EC 1.3.1.2)	Nucleotide & Nucleoside metabolism	26.6861	3.12816	0.457062	6.84407	7.69749e-12	9.84956e-11	10.0066	2.91412	37.2136
Guanylate kinase (EC 2.7.4.8)	Nucleotide & Nucleoside metabolism	825.189	2.84925	0.303061	9.40158	5.37476e-21	1.04099e-19	18.9826	150.743	1123.87
Nucleotide pyrophosphatase (EC 3.6.1.9)	Nucleotide & Nucleoside Metabolism	48.7936	2.36826	0.586354	4.03895	5.369e-05	0.000243117	3.61418	18.923	62.022
5-nucleotidase SurE (EC 3.1.3.5)	Nucleotide & Nucleoside metabolism	27.0804	-2.01145	0.498245	-4.03706	5.41243e-05	0.000244824	3.61115	55.86	14.3351
Deoxyguanosine kinase (EC 2.7.1.113)	Nucleotide & Nucleoside metabolism	32.1512	-2.04875	0.643641	-3.18306	0.00145729	0.00460306	2.33695	67.769	16.3775
Bis(5'-nucleosyl)-tetraphosphatase, symmetrical (EC 3.6.1.41)	Nucleotide & Nucleoside metabolism	11.708	-2.05634	0.630433	-3.26179	0.00110713	0.00362046	2.44124	23.617	6.43396
Exodeoxyribonuclease I (EC 3.1.11.1)	Nucleotide & Nucleoside metabolism	21.864	-2.46106	0.590063	-4.17084	3.03484e-05	0.000144647	3.83969	34.4715	6.3928
Guanine deaminase (EC 3.5.4.3)	Nucleotide & Nucleoside metabolism	41.3135	-2.57087	0.441505	-5.82297	5.78111e-09	5.35507e-08	7.27123	62.8893	12.0702
Ureidoglycolate hydrolase (EC 3.5.3.19)	Nucleotide & Nucleoside metabolism	3.90462	-2.61931	0.864065	-3.03138	0.0024344	0.00725891	2.13913	61.6616	10.1948
Deoxycytidine triphosphate deaminase (EC 3.5.4.13)	Nucleotide & Nucleoside metabolism	34.5839	-2.9887	0.47993	-6.22735	4.74386e-10	5.09021e-09	8.29326	44.1312	7.94352
Xanthine dehydrogenase, iron-sulfur cluster and FAD-binding subunit A (1.17.1.4)	Nucleotide & Nucleoside Metabolism	9.59159	-3.04211	0.669774	-4.54199	5.57247e-06	3.07171e-05	4.51262	35.571	4.9678
Adenosine (5')-pentaphospho-(5'')-adenosine pyrophosphohydrolase (EC 3.6.1.-)	Nucleotide & Nucleoside metabolism	33.0478	-3.22477	0.561398	-5.74418	9.23682e-09	8.29815e-08	7.08102	11.3482	1.61243
Allantoicase (EC 3.5.3.4)	Nucleotide & Nucleoside metabolism	15.5932	-4.89005	0.87211	-5.60715	2.05689e-08	1.71944e-07	6.76461	3.31584	0.0333299
Predicted PTS system, galactosamine-specific IIB component (EC 2.7.1.69)	Nucleotide & Nucleoside Metabolism	3.40758	-4.09571	1.07699	-3.80294	0.000142987	0.000589232	3.22971	2.12248	0.119792
Predicted PTS system, galactosamine-specific IIC component (EC 2.7.1.69)	Nucleotide & Nucleoside Metabolism	7.81082	-4.35873	0.845988	-5.15223	2.574e-07	1.78629e-06	5.74805	44.2317	2.03775
GbcB Glycine betaine demethylase subunit B	Osmotic stress reponse	2.10763	-4.89944	1.0831	-4.52353	6.08157e-06	3.32796e-05	4.47782	90.2307	3.69463
L-proline glycine betaine binding ABC transporter protein ProX (TC 3.A.1.12.1)	Osmotic stress response	40.1133	-2.28009	0.451829	-5.04636	4.50307e-07	3.02166e-06	5.51975	88.2958	18.7754
Glycine betaine ABC transport system permease protein	Osmotic stress response	1.65971	-2.49167	0.960755	-2.59345	0.00950191	0.0241429	1.61721	133.194	25.6564
L-proline glycine betaine ABC transport system permease protein ProW (TC 3.A.1.12.1)	Osmotic stress response	14.1813	-2.56148	0.525701	-4.8725	1.10196e-06	6.98726e-06	5.15569	24.6189	4.14427
GbcA Glycine betaine demethylase subunit A	Osmotic stress response	6.92137	-2.96134	1.09908	-2.69438	0.00705195	0.0186201	1.73002	10.4458	1.39123
Glycine betaine/L-proline ABC transporter, glycine betaine/L-proline- binding/permease protein	Osmotic stress response	2.56998	-3.8228	1.12018	-3.41266	0.00064331	0.00222315	2.65303	79.5391	5.55303
Integral membrane protein YggT, involved in response to extracytoplasmic stress (osmotic shock)	Osmotic stress response	30.2552	-4.89953	0.662224	-7.3986	1.37627e-13	1.9745e-12	11.7045	4.48489	0.104441
Acylamino-acid-releasing enzyme (EC 3.4.19.1)	Peptidase	327.104	8.21143	0.463945	17.6992	4.25628e-70	2.59086e-67	66.5866	0.444053	471.767
Mitochondrial processing peptidase-like protein (EC 3.4.24.64)	Peptidase	44.8181	5.87416	0.692459	8.48305	2.1937e-17	3.72405e-16	15.429	0.0401426	64.6484
Peptidase B (EC 3.4.11.23)	Peptidase	7.24258	2.78452	0.695193	4.0054	6.19131e-05	0.000276532	3.55825	1.1674	9.93301
Conjugative transfer protein TrbE	Plasmid and transposons	8.02528	2.56668	0.701687	3.65787	0.000254318	0.000985137	3.0065	1.07025	11.1054
Conjugative transposon protein TraA	Plasmid and transposons	1.35789	-2.5018	1.06144	-2.35698	0.0184242	0.0429696	1.36684	1.79131	0.871429
Conjugative transposon protein TraG	Plasmid and transposons	10.4286	-2.56257	0.861597	-2.9742	0.00293749	0.00853226	2.06894	75.602	12.6284
Conjugative transposon protein TraN	Plasmid and transposons	2.67158	-2.71875	0.988168	-2.7513	0.00593592	0.0159075	1.7984	18.9395	3.48736
Conjugative transposon protein TraJ	Plasmid and transposons	2.43558	-2.80121	1.05508	-2.65497	0.00793162	0.0206455	1.68518	1.10852	0.205999
putative glycosyltransferase - possibly involved in cell wall localization and side chain formation of rhamnose-glucose polysaccharide	Polysaccharide biosynthesis	7.79675	-2.41152	0.89532	-2.69347	0.00707118	0.0186565	1.72917	69.5148	13.7627
Capsular polysaccharide biosynthesis protein CapD	Polysaccharide biosynthesis	0.953743	-2.85129	1.00027	-2.85051	0.00436493	0.0120773	1.91803	45.0476	6.46079
Capsular polysaccharide ABC transporter, permease protein KpsM	Polysaccharide biosynthesis	1.27808	-3.05719	1.16837	-2.61664	0.00888009	0.0227803	1.64244	3.26811	0.909209
Capsular polysaccharide export system inner membrane protein KpsE	Polysaccharide biosynthesis	1.36689	-3.06074	1.28198	-2.38751	0.0169629	0.0399111	1.39891	113.495	13.3768
capsular polysaccharide biosynthesis protein	Polysaccharide biosynthesis	30.2936	-3.4231	0.566239	-6.04532	1.49109e-09	1.50202e-08	7.82332	73.272	6.82498
Capsular polysaccharide synthesis enzyme Cap5O	Polysaccharide biosynthesis	1.58196	-3.65633	1.21854	-3.00058	0.00269462	0.00793589	2.1004	16.3687	4.69222
Matrix metallopeptidase-2	Protease	8519.43	12.5813	0.559047	22.5048	3.72205e-112	1.58597e-108	107.8	0.782295	12292
proteasome subunit beta2 (EC 3.4.25.1)	Protease	326.527	8.74975	0.527912	16.5743	1.06956e-61	3.25528e-59	58.4874	0.0760075	471.098
proteasome subunit alpha4 (EC 3.4.25.1)	Protease	518.831	8.27616	0.489183	16.9183	3.29714e-64	1.40491e-61	60.8524	1.28125	748.031
proteasome subunit beta7 (EC 3.4.25.1)	Protease	432.245	8.16516	0.513717	15.8943	6.94369e-57	1.55721e-54	53.8077	0.84966	623.291
proteasome regulatory subunit Rpt3	Protease	217.749	8.13762	0.544943	14.933	2.01102e-50	2.44827e-48	47.6111	0.0802852	314.145
proteasome subunit alpha5 (EC 3.4.25.1)	Protease	217.613	8.03285	0.542819	14.7984	1.50061e-49	1.72814e-47	46.7624	0.258241	313.87
proteasome regulatory subunit Rpn3	Protease	207.489	8.01216	0.526403	15.2206	2.58166e-52	4.07425e-50	49.39	0.111009	299.328
proteasome regulatory subunit Rpn9	Protease	448.348	7.95677	0.497846	15.9824	1.69542e-57	4.24951e-55	54.3717	1.10128	646.414
proteasome subunit beta1 (EC 3.4.25.1)	Protease	206.16	7.86609	0.539075	14.5918	3.16579e-48	3.13708e-46	45.5035	0.296732	297.329
proteasome subunit alpha3 (EC 3.4.25.1)	Protease	228.049	7.85756	0.539871	14.5545	5.46691e-48	5.17656e-46	45.286	0.277401	328.919
proteasome regulatory subunit Rpt6	Protease	352.122	7.84561	0.528723	14.8388	8.22432e-50	9.7344e-48	47.0117	1.07159	507.587
proteasome subunit beta6 (EC 3.4.25.1)	Protease	262.023	7.82059	0.518668	15.0782	2.25298e-51	2.92411e-49	48.534	0.560819	377.813
proteasome regulatory subunit Rpn2	Protease	442.479	7.81433	0.519746	15.0349	4.33686e-51	5.43511e-49	48.2648	1.45943	637.788
proteasome regulatory subunit Rpn6	Protease	307.224	7.61285	0.519868	14.6438	1.47533e-48	1.49676e-46	45.8248	1.05221	442.814
proteasome regulatory subunit p29	Protease	147.705	7.45297	0.543889	13.7031	9.72681e-43	6.18596e-41	40.2086	0.435204	212.924
proteasome subunit beta3 (EC 3.4.25.1)	Protease	143.648	7.44427	0.54051	13.7727	3.72136e-43	2.47761e-41	40.606	0.131332	207.206
proteasome regulatory subunit Rpn11	Protease	132.307	7.43879	0.536324	13.87	9.63246e-44	7.07654e-42	41.1502	0.067458	190.87
proteasome subunit beta9 (EC 3.4.25.1)	Protease	156.791	7.41186	0.534472	13.8676	9.9516e-44	7.18708e-42	41.1434	0.21789	226.131
proteasome subunit beta4 (EC 3.4.25.1)	Protease	159.122	7.39015	0.542152	13.6311	2.61484e-42	1.6385e-40	39.7856	0.542853	229.351
proteasome regulatory subunit Rpt5	Protease	112.957	7.33217	0.529075	13.8585	1.1307e-43	7.7918e-42	41.1084	0.0207219	162.971
proteasome subunit alpha7 (EC 3.4.25.1)	Protease	223.19	7.18207	0.534599	13.4345	3.79674e-41	2.31113e-39	38.6362	1.32603	321.444
proteasome regulatory subunit Rpn7	Protease	147.842	7.09356	0.499074	14.2134	7.56169e-46	6.19623e-44	43.2079	0.614218	213.042
proteasome subunit beta5 (EC 3.4.25.1)	Protease	90.29	6.96358	0.54912	12.6813	7.50369e-37	3.26257e-35	34.4864	0.0312431	130.262
proteasome regulatory subunit S5b	Protease	93.3681	6.82507	0.536889	12.7123	5.05547e-37	2.24389e-35	34.649	0.136313	134.657
proteasome subunit alpha6 (EC 3.4.25.1)	Protease	136.753	6.80372	0.547208	12.4335	1.71886e-35	6.90948e-34	33.1606	0.571606	197.063
proteasome subunit beta10 (EC 3.4.25.1)	Protease	122.879	6.70452	0.501789	13.3612	1.01868e-40	6.02858e-39	38.2198	0.835463	176.926
proteasome regulatory subunit Rpn8	Protease	88.6647	6.50282	0.518322	12.5459	4.18512e-36	1.74831e-34	33.7574	0.266988	127.812
proteasome subunit beta8 (EC 3.4.25.1)	Protease	114.784	6.25352	0.505448	12.3722	3.69469e-35	1.44432e-33	32.8403	0.757777	165.282
proteasome regulatory subunit Rpt1	Protease	81.0908	6.10924	0.514515	11.8738	1.61966e-32	5.39171e-31	30.2683	1.00045	116.559
proteasome subunit alpha2 (EC 3.4.25.1)	Protease	42.7459	5.88793	0.530521	11.0984	1.27747e-28	3.5118e-27	26.4545	0.0407543	61.6581
proteasome regulatory subunit Rpn1	Protease	29.4618	5.36261	0.516126	10.3901	2.75049e-25	6.33505e-24	23.1983	0.0312431	42.4953
proteasome regulatory subunit Rpn10	Protease	24.3896	5.20238	0.508941	10.222	1.58091e-24	3.49029e-23	22.4571	0.00518047	35.1884
proteasome regulatory subunit Rpn5	Protease	17.3604	4.67597	0.530628	8.81215	1.22763e-18	2.17956e-17	16.6616	0.0106815	25.0438
ATP-dependent protease La (EC 3.4.21.53)	Protease	16.266	3.85453	0.509328	7.56788	3.79375e-14	5.69196e-13	12.2447	0.975215	23.0376
ATP-dependent protease La (EC 3.4.21.53) Type II	Protease	14.2781	-2.97308	0.548665	-5.41874	6.0019e-08	4.60795e-07	6.33649	21.5997	11.9952
Endoribonuclease (EC 3.1.26.-) IRE1	Ribonuclease	112.423	4.71379	0.479481	9.83101	8.27867e-23	1.70413e-21	20.7685	4.11235	160.388
Ribonuclease D (EC 3.1.26.3)	Ribonuclease	50.9953	-3.46035	0.402495	-8.59726	8.16408e-18	1.41411e-16	15.8495	9.45592	0.930035
Ribonuclease HI (EC 3.1.26.4)	Ribonuclease	42.5149	-3.72619	0.491751	-7.57739	3.52566e-14	5.30842e-13	12.275	48.7317	3.77127
SSU ribosomal protein S29mt, mitochondrial	Ribosome assembly	161.699	7.53076	0.523952	14.373	7.64427e-47	6.51445e-45	44.1861	0.181185	233.229
SSU ribosomal protein S28mt, mitochondrial	Ribosome assembly	104.897	7.2594	0.549056	13.2216	6.58501e-40	3.74116e-38	37.427	0.00518047	151.35
SSU ribosomal protein S27mt, mitochondrial	Ribosome assembly	90.4144	6.99256	0.549094	12.7347	3.79151e-37	1.70059e-35	34.7694	0.0300728	130.442
SSU ribosomal protein S15p (S13e), mitochondrial	Ribosome assembly	93.6873	6.93134	0.535086	12.9537	2.23888e-38	1.09654e-36	35.96	0.081188	135.141
SSU ribosomal protein S22mt, mitochondrial	Ribosome assembly	71.2394	6.6777	0.535216	12.4766	1.00117e-35	4.10189e-34	33.387	0.0157017	102.781
SSU ribosomal protein S35mt, mitochondrial	Ribosome assembly	68.3937	6.4502	0.557647	11.5668	6.06916e-31	1.82117e-29	28.7396	0.0902183	98.6424
SSU ribosomal protein S23mt, mitochondrial	Ribosome assembly	53.4823	6.04735	0.529215	11.427	3.06455e-30	9.00555e-29	28.0455	0.260222	77.0521
SSU ribosomal protein S5p (S2e), mitochondrial	Ribosome assembly	40.5706	5.84633	0.516869	11.311	1.15705e-29	3.30884e-28	27.4803	0.0295069	58.5245
SSU ribosomal protein S31mt, mitochondrial	Ribosome assembly	25.3565	5.16347	0.576916	8.95012	3.55091e-19	6.43848e-18	17.1912	0.0106815	36.5811
SSU ribosomal protein S12p (S23e), mitochondrial	Ribosome assembly	12.5046	3.43467	0.60359	5.6904	1.2674e-08	1.10664e-07	6.95599	1.07883	17.5646
SSU ribosomal protein S13p (S18e)	Ribosome assembly	589.678	-2.16552	0.510842	-4.23912	2.24398e-05	0.000110539	3.95649	1276.24	285.628
SSU ribosomal protein S17p (S11e)	Ribosome assembly	495.178	-2.61734	0.522068	-5.0134	5.34754e-07	3.52723e-06	5.45257	76.731	12.4339
LSU ribosomal protein L52mt, mitochondrial	Ribosome assembly	109.745	7.34127	0.52966	13.8603	1.10173e-43	7.7918e-42	41.1084	0.00534075	158.344
LSU ribosomal protein L24p (L26e), mitochondrial	Ribosome assembly	76.821	6.66075	0.567767	11.7315	8.79073e-32	2.73411e-30	29.5632	0.0518047	110.819
LSU ribosomal protein L20p, mitochondrial	Ribosome assembly	71.9732	6.62613	0.543841	12.1839	3.78527e-34	1.34409e-32	31.8716	0.0409535	103.829
LSU ribosomal protein L47mt, mitochondrial	Ribosome assembly	73.8392	6.55749	0.558154	11.7485	7.18568e-32	2.28494e-30	29.6411	0.0908983	106.499
LSU ribosomal protein L18p (L5e), mitochondrial	Ribosome assembly	72.3597	6.55724	0.535949	12.2348	2.02564e-34	7.44074e-33	32.1284	0.0902183	104.365
LSU ribosomal protein L28p, mitochondrial	Ribosome assembly	68.955	6.51001	0.551974	11.7941	4.18894e-32	1.34203e-30	29.8722	0.0615056	99.465
LSU ribosomal protein L9p, mitochondrial	Ribosome assembly	64.1819	6.4819	0.548788	11.8113	3.41286e-32	1.10168e-30	29.9579	0.0259023	92.5938
LSU ribosomal protein L42mt, mitochondrial	Ribosome assembly	62.6955	6.48135	0.596556	10.8646	1.69958e-27	4.3626e-26	25.3603	0.00534075	90.4582
LSU ribosomal protein L33p, mitochondrial	Ribosome assembly	55.2055	6.24558	0.540958	11.5454	7.7889e-31	2.32087e-29	28.6343	0.046095	79.6333
LSU ribosomal protein L27p, mitochondrial	Ribosome assembly	54.7953	6.19675	0.562505	11.0164	3.18701e-28	8.54077e-27	26.0685	0.0601455	79.0351
LSU ribosomal protein L54mt, mitochondrial	Ribosome assembly	54.3546	6.0888	0.562154	10.8312	2.44966e-27	6.25029e-26	25.2041	0.0922384	78.3851
LSU ribosomal protein L37mt, mitochondrial	Ribosome assembly	45.8221	5.94884	0.576391	10.3208	5.67199e-25	1.27875e-23	22.8932	0.168023	66.0403
LSU ribosomal protein L7/L12 (L23e), mitochondrial	Ribosome assembly	41.4934	5.88285	0.553733	10.624	2.3048e-26	5.57998e-25	24.2534	0.0103609	59.8645
LSU ribosomal protein L45mt, mitochondrial	Ribosome assembly	37.675	5.69108	0.553733	10.2777	8.88655e-25	1.99293e-23	22.7005	0.0304322	54.3462
LSU ribosomal protein L39mt, mitochondrial	Ribosome assembly	41.8512	5.62178	0.562236	9.99896	1.54001e-23	3.31414e-22	21.4796	0.408174	60.2045
LSU ribosomal protein L53mt, mitochondrial	Ribosome assembly	44.504	5.55964	0.506567	10.9751	5.034e-28	1.33229e-26	25.8754	0.346918	64.0592
LSU ribosomal protein L19p, mitochondrial	Ribosome assembly	33.3709	5.5339	0.571481	9.68343	3.54607e-22	7.16105e-21	20.145	0.0300728	48.1361
LSU ribosomal protein L49mt, mitochondrial	Ribosome assembly	30.0655	5.24245	0.517559	10.1292	4.10099e-24	8.96118e-23	22.0476	0.101589	43.3353
LSU ribosomal protein L21p, mitochondrial	Ribosome assembly	31.7456	5.22854	0.520155	10.0519	9.01226e-24	1.95925e-22	21.7079	0.13558	45.7443
LSU ribosomal protein L2p (L8e), mitochondrial	Ribosome assembly	26.1703	4.94047	0.533089	9.26763	1.90329e-20	3.57266e-19	18.447	0.544757	37.5187
LSU ribosomal protein L44mt, mitochondrial	Ribosome assembly	25.801	4.90521	0.58312	8.41202	4.03019e-17	6.70807e-16	15.1734	0.160502	37.1561
LSU ribosomal protein L23p (L23Ae), mitochondrial	Ribosome assembly	70.5116	4.80243	0.579855	8.28214	1.20986e-16	1.99814e-15	14.6994	2.85639	100.473
LSU ribosomal protein L46mt, mitochondrial	Ribosome assembly	19.2416	4.79668	0.552465	8.68231	3.87802e-18	6.77223e-17	16.1693	0.0106815	27.7582
LSU ribosomal protein L7Ae	Ribosome assembly	9.32788	3.57337	0.593409	6.02176	1.72529e-09	1.71363e-08	7.76608	0.077707	13.4244
LSU ribosomal protein L30p (L7e), mitochondrial	Ribosome assembly	6.45973	3.09282	0.567781	5.44721	5.11652e-08	3.99295e-07	6.39871	0.0601455	9.29383
LSU ribosomal protein L41mt, mitochondrial	Ribosome assembly	5.443	2.83315	0.691133	4.09928	4.14435e-05	0.000190497	3.72011	0.168023	7.77905
LSU ribosomal protein L8e (L2p)	Ribosome assembly	3.2574	2.14351	0.595341	3.60048	0.000317629	0.00119665	2.92203	0.187623	4.61687
LSU ribosomal protein L32p	Ribosome assembly	320.8	-2.28193	0.548492	-4.16037	3.17735e-05	0.000150263	3.82315	713.462	146.907
Ribosomal RNA large subunit methyltransferase F (EC 2.1.1.51)	RNA Modification	4.38188	-3.27478	0.748382	-4.37581	1.20982e-05	6.29431e-05	4.20105	26.2067	2.71307
Superoxide dismutase [Cu-Zn] (EC 1.15.1.1)	ROS detoxification	425.798	9.11906	0.54658	16.6839	1.71772e-62	5.63015e-60	59.2495	0.0758472	614.332
Fe-S OXIDOREDUCTASE (1.8.-.-) Wyeosine biosynthesis	ROS detoxification	83.2147	6.54796	0.520518	12.5797	2.73127e-36	1.17555e-34	33.9298	0.191968	119.982
Superoxide dismutase [Mn] (EC 1.15.1.1)	ROS detoxification	2099.52	4.17276	0.397223	10.5048	8.20686e-26	1.94275e-24	23.7116	158.331	2959.19
Peroxidase (EC 1.11.1.7)	ROS detoxification	12.1642	3.84194	0.685607	5.60371	2.09812e-08	1.74271e-07	6.75878	0.484634	27.7575
Anaerobic dimethyl sulfoxide reductase chain A (EC 1.8.99.-)	ROS detoxification	7.47922	3.23775	0.651074	4.97294	6.59455e-07	4.27042e-06	5.36953	0.0518047	10.7685
Thioredoxin	ROS detoxification	96.7621	2.89535	0.313011	9.25	2.24501e-20	4.1956e-19	18.3772	16.6423	132.244
Glutaredoxin 3	ROS detoxification	4.12736	2.38678	0.845363	2.82337	0.0047521	0.01303	1.88505	0.0602139	5.92853
Alkyl hydroperoxide reductase protein C (EC 1.6.4.-)	ROS detoxification	551.325	-2.01749	0.460371	-4.38231	1.17428e-05	6.13185e-05	4.21241	1152.43	285.122
Alkyl hydroperoxide reductase protein F (EC 1.6.4.-)	ROS detoxification	528.974	-2.05705	0.457174	-4.49949	6.81166e-06	3.69531e-05	4.43235	1117.2	268.475
Alkylhydroperoxidase protein D	ROS detoxification	13.8447	-3.24399	0.865247	-3.74921	0.000177391	0.000709731	3.14891	6.211	0.634179
Cytochrome c551 peroxidase (EC 1.11.1.5)	ROS detoxification	26.8558	-4.22471	0.633387	-6.67003	2.55759e-11	3.17723e-10	9.49795	293.789	17.323
Putrescine utilization regulator	Secondary metabolite biosynthesis	4.9864	-3.03562	0.889151	-3.41407	0.000640013	0.00221355	2.65491	367.997	45.4837
Putrescine transport system permease protein PotH (TC 3.A.1.11.2)	Secondary metabolite biosynthesis	10.117	-3.44184	0.678526	-5.07252	3.92575e-07	2.65097e-06	5.57659	129.534	12.0343
Putrescine transport system permease protein PotI (TC 3.A.1.11.2)	Secondary metabolite biosynthesis	14.0726	-3.84377	0.671935	-5.72046	1.06236e-08	9.47014e-08	7.02364	1.97164	0.143619
Putrescine ABC transporter putrescine-binding protein PotF (TC 3.A.1.11.2)	Secondary metabolite biosynthesis	37.8092	-3.9218	0.603244	-6.50119	7.96884e-11	9.22696e-10	9.03494	2166.66	44.9501
3-hydroxyanthranilate 3,4-dioxygenase (EC 1.13.11.6)	Secondary metabolite bioynthesis	21.6255	4.77862	0.608657	7.8511	4.1241e-15	6.46058e-14	13.1897	3.24845	29.7638
Acetyl-CoA acetyltransferase (EC 2.3.1.9)	Secondary metabolite bioynthesis	567.072	2.37419	0.240661	9.86527	5.88767e-23	1.22377e-21	20.9123	139.203	756.556
L,L-diaminopimelate aminotransferase (EC 2.6.1.83)	Secondary metabolite bioynthesis	4.57543	-2.64738	0.822058	-3.22043	0.00127997	0.00412242	2.38485	142.316	22.7024
Histidinol-phosphatase (EC 3.1.3.15)	Secondary metabolite bioynthesis	7.75228	-2.79605	0.592379	-4.72004	2.35796e-06	1.41711e-05	4.8486	112.8	18.774
Phosphoglycolate phosphatase (EC 3.1.3.18)	Secondary metabolite bioynthesis	94.4902	-3.07502	0.489794	-6.27818	3.4255e-10	3.73301e-09	8.42794	6.42134	0.923842
PQS biosynthesis protein PqsA, anthranilate-CoA ligase (EC 6.2.1.32)	Secondary metabolite bioynthesis	46.2054	-3.95725	1.32936	-2.97681	0.0029126	0.00848298	2.07145	84.1551	5.71343
2,3-butanediol dehydrogenase, R-alcohol forming, (R)- and (S)-acetoin-specific (EC 1.1.1.4)	Secondary metabolite bioynthesis	24.5062	-5.66164	0.60677	-9.33079	1.05088e-20	1.99901e-19	18.6992	1187.33	23.5004
Myo-inositol 2-dehydrogenase (EC 1.1.1.18)	Secondary Metabolites Biosynthesis	9.36772	3.35409	0.628786	5.33424	9.59473e-08	7.0732e-07	6.15038	0.237655	13.411
Coproporphyrinogen III oxidase, oxygen-independent (EC 1.3.99.22)	Secondary Metabolites Biosynthesis	47.9589	-3.0886	0.500761	-6.16781	6.92419e-10	7.30296e-09	8.1365	8.2594	0.970081
Probable carboxyvinyl-carboxyphosphonate phosphorylmutase (EC 2.7.8.23)	Secondary Metabolites Biosynthesis	1.54991	-3.30183	0.997917	-3.30872	0.000937226	0.0031175	2.50619	66.2192	121.956
Uroporphyrinogen-III methyltransferase (EC 2.1.1.107)	Secondary metabolites synthesis	59.3792	-2.14787	0.502505	-4.27433	1.91712e-05	9.56541e-05	4.0193	127.146	29.3683
MAP kinase activated protein kinase MAPKAPK3	Signaling	183.159	7.6868	0.520299	14.7738	2.16098e-49	2.42314e-47	46.6156	0.182685	264.192
MAP kinase activated protein kinase MAPKAPK5	Signaling	121.263	7.45415	0.539022	13.829	1.7033e-43	1.15203e-41	40.9385	0.0103609	174.96
MAP kinase kinase kinase MAP3K3	Signaling	291.94	7.3052	0.504049	14.493	1.34072e-47	1.21549e-45	44.9152	1.14431	420.72
MAP kinase p38 beta	Signaling	133.199	7.17039	0.559957	12.8052	1.53233e-37	7.0207e-36	35.1536	0.21705	192.09
MAP kinase kinase kinase MAP3K9	Signaling	111.741	7.11531	0.553475	12.8557	7.99074e-38	3.7416e-36	35.4269	0.0982203	161.183
MAP kinase p38 gamma	Signaling	117.893	7.02373	0.569489	12.3334	5.98661e-35	2.27758e-33	32.6425	0.177704	170.024
MAP kinase ERK1	Signaling	108.905	6.88844	0.54931	12.5402	4.50077e-36	1.86192e-34	33.73	0.212238	157.04
MAP kinase activated protein kinase MAPKAPK2	Signaling	386.082	6.53387	0.499226	13.088	3.85658e-39	2.05411e-37	36.6874	4.47352	555.079
MAP kinase ERK2	Signaling	186.393	6.48179	0.510495	12.6971	6.13788e-37	2.69624e-35	34.5692	1.42037	268.31
MAP kinase p38 delta	Signaling	242.083	6.47853	0.536066	12.0853	1.2629e-33	4.37498e-32	31.359	2.64932	348.118
MAP kinase JNK1	Signaling	78.4344	6.35808	0.543905	11.6897	1.43928e-31	4.44403e-30	29.3522	0.24739	113.06
MAP kinase kinase kinase MAP3K1	Signaling	162.101	6.20329	0.522405	11.8745	1.60636e-32	5.38953e-31	30.2684	1.57387	233.192
MAP kinase JNK2	Signaling	61.8175	6.10135	0.51999	11.7336	8.57467e-32	2.68652e-30	29.5708	0.356232	89.036
MAP kinase p38 alpha	Signaling	255.769	5.6746	0.451707	12.5626	3.39136e-36	1.43075e-34	33.8444	4.77575	366.923
MAP kinase kinase MAP2K3	Signaling	270.546	5.36439	0.472613	11.3505	7.37529e-30	2.13783e-28	27.67	6.85914	387.322
MAP kinase kinase MAP2K4	Signaling	43.8454	5.02832	0.519611	9.67709	3.77289e-22	7.58315e-21	20.1202	0.637754	62.9802
MAP kinase kinase MAP2K6	Signaling	42.786	3.37977	0.493112	6.85396	7.18326e-12	9.2471e-11	10.034	3.943	59.9879
MAP kinase ERK3	Signaling	4.76343	2.54995	0.633112	4.02764	5.63393e-05	0.000253497	3.59603	0.10608	6.82597
Serine-protein kinase rsbW (EC 2.7.11.1)	Signaling	8.80057	2.37609	0.875855	2.71288	0.00667018	0.0177082	1.75183	1.58929	11.9941
QscR quorum-sensing control repressor	Signaling	0.786189	-4.29404	1.41688	-3.03063	0.00244044	0.00727184	2.13836	119.06	9.05458
Outer membrane TonB-dependent transducer VreA of trans-envelope signaling system	Signaling	1.33107	-4.58096	1.12944	-4.05595	4.99311e-05	0.000227547	3.64293	14.8943	1.09086
GGDEF and EAL domain proteins	Signaling	2.84238	-5.58087	0.785823	-7.10194	1.23017e-12	1.66405e-11	10.7788	9.96431	7.83323
D-serine dehydratase (EC 4.3.1.18)	Signaling	8.79992	-2.40471	0.644484	-3.73121	0.000190561	0.000755405	3.12182	5.55663	1.23712
PqsE, quinolone signal response protein	Signaling/Bacterial competition	3.70554	-5.76009	1.00281	-5.74393	9.25046e-09	8.29815e-08	7.08102	10.835	0.332357
Hexokinase (EC 2.7.1.1)	Sugar metabolism	291.939	7.79511	0.512454	15.2113	2.97381e-52	4.5255e-50	49.3443	0.721636	420.907
ABC-type probable sulfate transporter, ATPase component	Sulfate metabolism/transport	0.741475	-2.07106	0.857055	-2.41648	0.0156714	0.0372424	1.42896	1.56725	0.445785
Choline-sulfatase (EC 3.1.6.6)	Sulfur Compound Metabolism	130.97	3.8624	0.439076	8.79665	1.40966e-18	2.48206e-17	16.6052	10.483	184.328
Alkanesulfonates-binding protein	Sulfur metabolism	27.7288	-2.89929	0.522882	-5.54483	2.94234e-08	2.39262e-07	6.62113	10.3646	1.46562
Alkanesulfonate monooxygenase (EC 1.14.14.5)	Sulfur metabolism	27.2196	-3.43568	0.583621	-5.88683	3.93664e-09	3.7442e-08	7.42664	75.6069	11.8459
Membrane-type matrix metallopeptidase-1	Tissue Destruction	2250.33	10.8571	0.535503	20.2745	2.15846e-91	3.06573e-88	87.5135	0.614237	3246.64
Beta-glucuronidase (EC 3.2.1.31)	Tissue Destruction	21.1841	4.86846	0.486627	10.0045	1.45641e-23	3.15013e-22	21.5017	0.0571454	30.5403
Beta-mannosidase (EC 3.2.1.25)	Tissue Destruction	145.385	4.66907	0.469838	9.93763	2.85538e-23	6.02315e-22	21.2202	5.6795	207.255
Monoglyceride lipase (EC 3.1.1.23)	Tissue Destruction	130.4	2.48866	0.319374	7.79228	6.58088e-15	1.01968e-13	12.9915	58.6344	175.291
Lysophospholipase (EC 3.1.1.5)	Tissue Destruction	9.40432	-2.49435	0.656862	-3.79738	0.000146236	0.00060046	3.22152	48.7709	9.61761
Pseudolysin, extracellular zinc protease (EC 3.4.24.26)	Tissue Destruction	13.4231	-2.67976	1.01365	-2.64367	0.00820135	0.0212179	1.6733	7.5374	1.26749
Translation elongation factor 2	Transcription/Translation	5678.53	9.79347	0.488561	20.0455	2.20811e-89	2.35219e-86	85.6285	7.18527	8190.12
Transcription initiation factor IIIA	Transcription/Translation	594.254	9.20905	0.543284	16.9507	1.90129e-64	9.00157e-62	61.0457	0.512862	857.196
RNA polymerase III transcription initiation factor B''	Transcription/Translation	287.405	8.53503	0.535346	15.943	3.18636e-57	7.54281e-55	54.1225	0.0774984	414.65
Transcription initiation factor IIF alpha subunit	Transcription/Translation	266.094	8.41403	0.60212	13.974	2.24634e-44	1.70922e-42	41.7672	0.0668464	383.907
Transcription initiation factor IIH cyclin-dependent kinase 7	Transcription/Translation	200.226	7.915	0.56176	14.0896	4.39781e-45	3.53567e-43	42.4515	0.421378	288.711
Sterol regulatory element binding protein cleavage-activating protein	Transcription/Translation	192.604	7.79698	0.528947	14.7406	3.5381e-49	3.8656e-47	46.4128	0.167076	277.826
DNA-directed RNA polymerase II second largest subunit (EC 2.7.7.6)	Transcription/Translation	447.689	7.76528	0.511387	15.1847	4.46272e-52	6.55711e-50	49.1833	1.66624	645.213
Sterol regulatory element binding transcription factor 2	Transcription/Translation	213.557	7.70712	0.525225	14.6739	9.46727e-49	1.0085e-46	45.9963	0.562638	307.883
Transcription initiation factor IID 60 kDa subunit	Transcription/Translation	147.786	7.67126	0.553551	13.8583	1.13375e-43	7.7918e-42	41.1084	0.0310828	213.22
DNA-directed RNA polymerase II largest subunit (EC 2.7.7.6)	Transcription/Translation	1458.95	7.63708	0.483952	15.7807	4.2278e-56	8.5784e-54	53.0666	7.98091	2101.52
DNA-directed RNA polymerase III 37/80 kDa polypeptide (EC 2.7.7.6)	Transcription/Translation	128.633	7.56337	0.537906	14.0608	6.61626e-45	5.22072e-43	42.2823	0.00518047	185.597
RNA polymerase III transcription initiation factor (TFIIIC) 131 kDa subunit	Transcription/Translation	138.837	7.52538	0.576388	13.0561	5.8664e-39	3.04838e-37	36.5159	0.0466242	200.302
DNA-directed RNA polymerase II 13.3 kDa polypeptide (EC 2.7.7.6)	Transcription/Translation	168.076	7.43688	0.513286	14.4888	1.42681e-47	1.26659e-45	44.8974	0.753413	242.176
Transcription initiation factor IID 150 kD subunit	Transcription/Translation	192.159	7.33316	0.534392	13.7224	7.45218e-43	4.81117e-41	40.3177	0.573681	277.003
Transcription initiation factor IIIB 70 kDa subunit	Transcription/Translation	118.484	7.33102	0.567673	12.9142	3.745e-38	1.81335e-36	35.7415	0.0401426	170.938
Transcription initiation factor IIH p90 subunit	Transcription/Translation	103.069	7.19153	0.534648	13.451	3.03924e-41	1.87684e-39	38.7266	0.0300728	148.701
DNA-directed RNA polymerases I, II, and III 15 kDa polypeptide (EC 2.7.7.6)	Transcription/Translation	96.3994	7.01794	0.576251	12.1786	4.04083e-34	1.42297e-32	31.8468	0.168023	139.016
Sterol regulatory element binding transcription factor 1	Transcription/Translation	115.05	6.98653	0.538466	12.9749	1.69891e-38	8.41753e-37	36.0748	0.196131	165.913
Transcription initiation factor IIH p34 subunit	Transcription/Translation	85.4697	6.83535	0.553178	12.3565	4.49248e-35	1.74022e-33	32.7594	0.0601455	123.294
RNA polymerase III transcription initiation factor (TFIIIC) 95 kDa subunit	Transcription/Translation	84.9506	6.8164	0.557714	12.222	2.3707e-34	8.6338e-33	32.0638	0.0518047	122.549
DNA-directed RNA polymerase I 49 kDa polypeptide (EC 2.7.7.6)	Transcription/Translation	76.3472	6.81205	0.529818	12.8573	7.8223e-38	3.70342e-36	35.4314	0.00534075	110.156
DNA-directed RNA polymerase III 74 kDa polypeptide (EC 2.7.7.6)	Transcription/Translation	77.2548	6.73582	0.550056	12.2457	1.7717e-34	6.56454e-33	32.1828	0.0407543	111.45
DNA-directed RNA polymerase II 19 kDa polypeptide (EC 2.7.7.6)	Transcription/Translation	109.513	6.72942	0.514319	13.0841	4.05681e-39	2.13408e-37	36.6708	0.314237	157.872
DNA-directed RNA polymerase III second largest subunit (EC 2.7.7.6)	Transcription/Translation	73.4966	6.61092	0.568204	11.6348	2.74338e-31	8.34966e-30	29.0783	0.0466242	106.025
DNA-directed RNA polymerase II 13.2 kDa polypeptide (EC 2.7.7.6)	Transcription/Translation	61.6686	6.40113	0.567483	11.2799	1.65005e-29	4.6562e-28	27.332	0.0360936	88.963
Translation elongation factor 1 gamma subunit	Transcription/Translation	60.8943	6.31783	0.517722	12.2031	2.99058e-34	1.0799e-32	31.9666	0.208617	87.7694
DNA-directed RNA polymerase II 45 kDa polypeptide (EC 2.7.7.6)	Transcription/Translation	103.165	6.23112	0.50786	12.2693	1.32312e-34	4.98923e-33	32.302	0.671358	148.555
Transcription initiation factor IIH p52 subunit	Transcription/Translation	61.7685	6.20853	0.556321	11.16	6.40028e-29	1.78246e-27	26.749	0.290226	88.9946
DNA-directed RNA polymerase III 25 kDa polypeptide (EC 2.7.7.6)	Transcription/Translation	50.8425	6.18113	0.558921	11.059	1.98197e-28	5.41358e-27	26.2665	0.0103609	73.3539
DNA-directed RNA polymerases I, II, and III 14.5 kDa polypeptide (EC 2.7.7.6)	Transcription/Translation	58.1527	6.16014	0.518964	11.8701	1.69329e-32	5.59312e-31	30.2523	0.118149	83.8537
Transcription initiation factor IID 23 kDa subunit	Transcription/Translation	90.1553	5.97619	0.495069	12.0714	1.49546e-33	5.13885e-32	31.2891	0.712117	129.766
Transcription initiation factor IIE beta subunit	Transcription/Translation	66.1934	5.9512	0.51716	11.5075	1.20991e-30	3.58017e-29	28.4461	0.478576	95.2956
DNA-directed RNA polymerases I, II, and III 7.7 kDa polypeptide (EC 2.7.7.6)	Transcription/Translation	43.3558	5.90827	0.543131	10.8782	1.46479e-27	3.78271e-26	25.4222	0.0320445	62.542
DNA-directed RNA polymerase III 47 kDa polypeptide (EC 2.7.7.6)	Transcription/Translation	44.8341	5.89589	0.535439	11.0113	3.37038e-28	8.97575e-27	26.0469	0.041604	64.6707
DNA-directed RNA polymerases I, II, and III 27 kDa polypeptide (EC 2.7.7.6)	Transcription/Translation	41.6005	5.89379	0.577145	10.212	1.75275e-24	3.84973e-23	22.4146	0.0103609	60.019
Transcription initiation factor IIH p44 subunit	Transcription/Translation	194.174	5.80195	0.498167	11.6466	2.38833e-31	7.32134e-30	29.1354	3.0946	278.795
Translation elongation factor 1 alpha subunit	Transcription/Translation	289.423	5.5799	0.518182	10.7682	4.86252e-27	1.22799e-25	24.9108	7.28667	414.37
tRNA methylase YGL050w homolog Wyeosine biosynthesis	Transcription/Translation	32.4432	5.55179	0.557701	9.95477	2.40383e-23	5.09587e-22	21.2928	0.0106815	46.8062
Transcription initiation factor IIB	Transcription/Translation	54.0992	5.53613	0.515796	10.7332	7.10991e-27	1.77166e-25	24.7516	0.450461	77.8579
Transcription initiation factor IIF beta subunit	Transcription/Translation	42.2886	5.52468	0.526211	10.499	8.73226e-26	2.0557e-24	23.687	0.2266	60.916
Translation elongation factor 1 delta subunit	Transcription/Translation	33.5411	5.46529	0.526781	10.3749	3.22591e-25	7.39011e-24	23.1313	0.193926	48.3091
DNA-directed RNA polymerase I second largest subunit (EC 2.7.7.6)	Transcription/Translation	35.9004	5.43492	0.584405	9.29992	1.4055e-20	2.64993e-19	18.5768	0.0984289	51.7555
DNA-directed RNA polymerase III 17 kDa polypeptide (EC 2.7.7.6)	Transcription/Translation	39.1857	5.41159	0.504005	10.7372	6.80996e-27	1.7069e-25	24.7678	0.207889	56.4473
Transcription initiation factor IIA large subunit	Transcription/Translation	63.5482	5.28667	0.529958	9.97565	1.94826e-23	4.15076e-22	21.3819	0.932781	91.2779
Transcription initiation factor IID 90 kDa subunit	Transcription/Translation	28.1759	5.24963	0.541008	9.70341	2.91574e-22	5.91617e-21	20.228	0.0601455	40.6272
DNA-directed RNA polymerase I 13.7 kDa polypeptide (EC 2.7.7.6)	Transcription/Translation	24.3218	5.1345	0.565999	9.07157	1.17313e-19	2.14537e-18	17.6685	0.0106815	35.0881
Transcription initiation factor IID 145 kDa subunit	Transcription/Translation	27.4576	4.66596	0.52848	8.82902	1.05598e-18	1.88289e-17	16.7252	0.35853	39.4586
ATP-dependent RNA helicase Atu1833	Transcription/Translation	16.4965	4.26139	0.565023	7.54199	4.62863e-14	6.92021e-13	12.1599	0.406798	23.622
DNA-directed RNA polymerase I 36 kDa polypeptide (EC 2.7.7.6)	Transcription/Translation	13.7673	4.19741	0.597299	7.02732	2.10543e-12	2.77748e-11	10.5563	0.0601455	19.8375
DNA-directed RNA polymerase III 12.5 kDa polypeptide (EC 2.7.7.6)	Transcription/Translation	11.9555	4.07255	0.562522	7.23981	4.49309e-13	6.27706e-12	11.2022	0.0300728	17.2367
Transcription initiation factor IIE alpha subunit	Transcription/Translation	11.3106	4.04469	0.565914	7.14717	8.85825e-13	1.20898e-11	10.9176	0.00534075	16.3171
Translation elongation factor 1 beta subunit	Transcription/Translation	7.30267	3.36177	0.615918	5.45815	4.81124e-08	3.78241e-07	6.42223	0.0200713	10.5278
DNA-directed RNA polymerases I and III 16 kDa polypeptide (EC 2.7.7.6)	Transcription/Translation	6.22153	3.12446	0.586048	5.33141	9.74553e-08	7.15961e-07	6.14511	0.0259023	8.96531
ATP-dependent RNA helicase BA2475	Transcription/Translation	16.0309	2.96734	0.486935	6.09392	1.10181e-09	1.12857e-08	7.94747	2.1328	22.1858
ATP-dependent RNA helicase RhlE	Transcription/Translation	241.235	2.9329	0.327752	8.94853	3.60239e-19	6.50415e-18	17.1868	40.4528	330.152
Alanyl-tRNA synthetase family protein	Transcription/Translation	6.41478	2.73026	0.594061	4.59593	4.30824e-06	2.4379e-05	4.61298	0.266268	9.13769
Transcription elongation factor GreB	Transcription/Translation	7.79163	-2.1413	0.589202	-3.63424	0.000278804	0.00106737	2.97168	15.9626	4.17306
Translation initiation factor SUI1-related protein	Transcription/Translation	3.01234	-2.21967	0.783015	-2.83477	0.00458587	0.0126067	1.8994	6.47704	1.47798
Transcriptional regulator ArcR essential for anaerobic expression of the ADI pathway, Crp/Fnr family	Transcription/Translation	14.1814	-2.23571	0.778337	-2.87242	0.00407343	0.0113631	1.9445	31.2302	6.63127
RNA polymerase sigma factor RpoH	Transcription/Translation	93.8814	-2.26255	0.565732	-3.99932	6.35242e-05	0.000282249	3.54937	203.693	45.2504
RNA polymerase sigma factor for flagellar operon	Transcription/Translation	16.6179	-2.27512	0.645098	-3.52678	0.000420644	0.00152412	2.81698	36.2275	7.93364
LysR family transcriptional regulator YneJ	Transcription/Translation	0.792802	-2.28841	0.973731	-2.35015	0.0187659	0.0436949	1.35957	121.045	25.6407
L-rhamnose operon transcriptional activator RhaR	Transcription/Translation	2.38513	-2.33114	0.732201	-3.18374	0.00145385	0.00459678	2.33755	128.003	26.9481
RNA polymerase sigma factor RpoS	Transcription/Translation	56.5466	-2.33431	0.660241	-3.53554	0.000406936	0.0014796	2.82985	178.621	37.191
DNA-directed RNA polymerase specialized sigma subunit, sigma24-like	Transcription/Translation	80.6003	-2.33436	0.795792	-2.93339	0.00335287	0.00960767	2.01738	1.616	0.396675
ATP-dependent RNA helicase YqfR	Transcription/Translation	62.7307	-2.35595	0.624356	-3.7734	0.000161038	0.000652887	3.18516	14.7134	3.3689
RNA binding protein, contains ribosomal protein S1 domain	Transcription/Translation	63.4455	-2.36523	0.771712	-3.06491	0.00217736	0.00656599	2.1827	16.441	3.40248
DNA-directed RNA polymerase omega subunit (EC 2.7.7.6)	Transcription/Translation	63.8579	-2.41366	0.507193	-4.75886	1.94693e-06	1.18513e-05	4.92624	11.0943	2.19323
UTP--glucose-1-phosphate uridylyltransferase (EC 2.7.7.9)	Transcription/Translation	125.459	-2.5002	0.449766	-5.55889	2.715e-08	2.22474e-07	6.65272	3.10938	0.582227
Transcriptional regulator, LysR family, in formaldehyde detoxification operon	Transcription/Translation	2.16881	-2.51711	0.99266	-2.53572	0.0112217	0.0280114	1.55266	2.34068	0.979769
LysR family transcriptional regulator near succinyl-CoA:3-ketoacid-coenzyme A transferase	Transcription/Translation	0.44009	-2.52158	1.04715	-2.40804	0.0160385	0.0380088	1.42012	65.4425	11.6514
Alanyl-tRNA synthetase domain protein	Transcription/Translation	3.51592	-2.54979	0.737264	-3.45845	0.000543297	0.00190848	2.71931	89.87	15.2527
D-alanine--poly(phosphoribitol) ligase subunit 2 (EC 6.1.1.13)	Transcription/Translation	38.1551	-2.55035	0.670054	-3.80618	0.000141127	0.000582697	3.23456	10.3736	2.80372
Activator of the mannose operon (transcriptional antiterminator), BglG family	Transcription/Translation	3.21838	-2.55771	0.903523	-2.83082	0.00464293	0.0127471	1.89459	38.1413	7.05889
GltC, transcription activator of glutamate synthase operon	Transcription/Translation	1.15833	-2.62366	1.0375	-2.52882	0.0114446	0.0284512	1.5459	97.3534	18.1107
Exopolysaccharide biosynthesis transcriptional activator EpsA	Transcription/Translation	59.4155	-2.6483	0.740139	-3.57811	0.000346084	0.00128455	2.89125	108.685	18.035
tRNA (5-methylaminomethyl-2-thiouridylate)-methyltransferase (EC 2.1.1.61)	Transcription/Translation	7.6883	-2.6738	0.638025	-4.19075	2.78039e-05	0.000133867	3.87333	43.08	6.86568
DNA-directed RNA polymerase gamma subunit (EC 2.7.7.6), chloroplast	Transcription/Translation	1.86768	-2.72675	0.790073	-3.45126	0.000557971	0.00195519	2.70881	16.4031	4.61159
tRNA dihydrouridine synthase A (EC 1.-.-.-)	Transcription/Translation	13.4416	-2.7568	0.606724	-4.54374	5.52647e-06	3.05469e-05	4.51503	91.5834	13.6173
DNA-directed RNA polymerase gamma subunit (EC 2.7.7.6)	Transcription/Translation	0.483011	-2.80228	1.1551	-2.42601	0.0152659	0.0364006	1.43889	8.44218	1.14603
Cysteinyl-tRNA synthetase (EC 6.1.1.16)	Transcription/Translation	593.158	-2.8296	0.283307	-9.98775	1.7246e-23	3.69273e-22	21.4327	22.8521	3.43977
Transcription regulator CDS_ID OB0894	Transcription/Translation	6.95811	-2.86547	1.14899	-2.4939	0.0126349	0.0309765	1.50897	45.2113	6.42041
LysR family transcriptional regulator PA3398	Transcription/Translation	2.47208	-2.91476	1.04102	-2.79991	0.00511167	0.0138555	1.85838	166.814	23.0303
Aspartyl-tRNA(Asn) synthetase (EC 6.1.1.23)	Transcription/Translation	152.314	-2.94735	0.322221	-9.14699	5.85418e-20	1.07986e-18	17.9666	56.6376	7.68066
Transcription antitermination protein NusG	Transcription/Translation	722.447	-2.95534	0.509929	-5.79559	6.80796e-09	6.23843e-08	7.20492	2.27395	0.262161
Transcriptional regulator, MerR family	Transcription/Translation	121.003	-2.99098	0.456627	-6.55017	5.74715e-11	6.82134e-10	9.16613	44.2319	7.17481
LysR family transcriptional regulator PA2758	Transcription/Translation	2.85907	-3.1226	0.801557	-3.89567	9.79296e-05	0.000420643	3.37609	39.001	4.69467
Alginate biosynthesis transcriptional activator	Transcription/Translation	30.6054	-3.14213	1.23726	-2.53959	0.0110984	0.027747	1.55678	19.1772	2.25795
Acetyltransferase AcuA, acetyl-CoA synthetase inhibitor	Transcription/Translation	1.62098	-3.16867	1.19805	-2.64486	0.00817256	0.0211692	1.6743	22.8584	2.84087
tRNA-(ms[2]io[6]A)-hydroxylase (EC 1.-.-.-)	Transcription/Translation	0.610437	-3.3048	1.42611	-2.31736	0.0204843	0.0471804	1.32624	41.5021	4.25309
Nitrite-sensitive transcriptional repressor NsrR	Transcription/Translation	11.5945	-3.40948	0.683478	-4.98843	6.08712e-07	3.97201e-06	5.40099	22.2186	3.14796
RNA polymerase sigma factor RpoE	Transcription/Translation	406.053	-3.48467	0.642186	-5.42625	5.75488e-08	4.42628e-07	6.35396	11.9675	1.04136
Transcriptional regulatory protein PhoP	Transcription/Translation	11.3929	-3.50281	0.764549	-4.58154	4.61568e-06	2.59123e-05	4.58649	15.8584	1.55198
Transcriptional activator of acetoin dehydrogenase operon AcoR	Transcription/Translation	5.74376	-3.56391	0.600998	-5.92999	3.02954e-09	2.91397e-08	7.53552	8.51491	0.692355
Transcriptional regulator GbuR	Transcription/Translation	1.62517	-3.57652	1.23218	-2.90259	0.00370092	0.010472	1.97997	1.90996	0.146292
tRNA:Cm32/Um32 methyltransferase	Transcription/Translation	26.8035	-3.5917	0.563687	-6.37179	1.8683e-10	2.08399e-09	8.6811	290.68	26.1672
DNA-directed RNA polymerase delta (= beta'') subunit (EC 2.7.7.6)	Transcription/Translation	0.479443	-3.643	1.11358	-3.27142	0.0010701	0.00350475	2.45534	17.5541	1.49572
HTH-type transcriptional regulator BetI	Transcription/Translation	29.279	-3.70361	0.740957	-4.99842	5.7803e-07	3.79505e-06	5.42078	51.5595	15.5799
ATP-dependent RNA helicase PA3950	Transcription/Translation	6.52421	-3.72608	0.959334	-3.88403	0.000102741	0.000437779	3.35874	112.82	11.3796
LysR family transcriptional regulator PA0739	Transcription/Translation	0.70302	-3.77066	1.58067	-2.38549	0.0170564	0.0400869	1.397	98.8043	6.90015
LysR family transcriptional regulator PA0133	Transcription/Translation	2.60759	-3.81801	1.00925	-3.78303	0.000154933	0.000631138	3.19988	7.24806	0.498262
Transcriptional regulator PchR	Transcription/Translation	12.5577	-3.89491	1.17373	-3.3184	0.000905338	0.00302323	2.51953	19.2357	1.2836
RNA polymerase sigma-E factor	Transcription/Translation	1.28239	-3.9272	1.19979	-3.27324	0.00106321	0.00349024	2.45715	102.828	7.22274
Transcription repressor of multidrug efflux pump acrAB operon, TetR (AcrR) family	Transcription/Translation	29.7896	-3.96498	0.72821	-5.44484	5.18533e-08	4.03925e-07	6.3937	19.9848	1.05837
Transcriptional regulator MexT	Transcription/Translation	15.162	-4.21165	1.19108	-3.53599	0.000406256	0.00147954	2.82987	17.3361	1.18782
tRNA 5-methylaminomethyl-2-thiouridine synthase TusC	Transcription/Translation	6.14422	-4.21941	0.778832	-5.41762	6.0399e-08	4.62835e-07	6.33457	78.0906	4.16616
HTH-type transcriptional regulator PtxR	Transcription/Translation	1.67658	-4.28789	1.01569	-4.22164	2.42534e-05	0.000118361	3.92679	2.37239	0.0837303
Transcriptional regulator containing an amidase domain and an AraC-type DNA-binding HTH domain	Transcription/Translation	42.8187	-4.30911	0.676051	-6.37394	1.84227e-10	2.06577e-09	8.68492	2.99849	1.26656
LysR family transcriptional regulator PA1145	Transcription/Translation	1.42943	-4.39744	1.24046	-3.545	0.000392609	0.00143597	2.84285	42.727	2.42075
Phenylalanine hydroxylase transcriptional activator PhhR	Transcription/Translation	14.792	-4.41299	1.16739	-3.78022	0.000156689	0.00063768	3.1954	12.276	0.767657
Integral membrane sensor signal transduction histidine kinase (EC 2.7.13.3), glucose catabolism cluster	Transcription/Translation	4.29993	-4.41432	0.913622	-4.83168	1.35389e-06	8.4837e-06	5.07141	7.21984	0.581815
Cyanide insensitive terminal oxidase, subunit II	Transcription/Translation	2.61923	-4.4264	0.985519	-4.49144	7.07428e-06	3.81563e-05	4.41843	8.9622	0.987889
Transcriptional activator GpuR	Transcription/Translation	1.93043	-4.77208	1.04538	-4.56491	4.99717e-06	2.79069e-05	4.55429	6.11894	0.172432
RNA polymerase sigma-70 factor, ECF subfamily	Transcription/Translation	27.0752	-4.96955	0.65518	-7.58501	3.32455e-14	5.02338e-13	12.299	6.32531	3.87135
LysR family transcriptional regulator PA5218	Transcription/Translation	1.29502	-5.01368	1.19958	-4.17951	2.92135e-05	0.000139707	3.85478	27.2237	1.20374
tRNA (guanine46-N7-)-methyltransferase (EC 2.1.1.33)	Transcription/Translation	13.1284	-5.05128	0.765954	-6.59476	4.25952e-11	5.15619e-10	9.28767	37.9056	1.02951
Transcriptional regulator RhlR	Transcription/Translation	725.526	-5.09682	1.35203	-3.76976	0.000163402	0.000661212	3.17966	45.2801	32.6326
LysR family transcriptional regulator PA0191	Transcription/Translation	1.45341	-5.19408	0.999401	-5.19719	2.02324e-07	1.43206e-06	5.84404	30.6276	0.757298
LysR family transcriptional regulator PA2877	Transcription/Translation	9.92542	-5.22481	0.770227	-6.78347	1.17326e-11	1.48787e-10	9.82744	11.4049	0.271201
tRNA uridine 5-carboxymethylaminomethyl modification enzyme GidA	Transcription/Translation	120.491	-5.31166	0.519128	-10.2319	1.42727e-24	3.18408e-23	22.497	43.9737	0.975517
LysR family transcriptional regulator PA5437	Transcription/Translation	6.69946	-5.37262	0.83723	-6.41714	1.38862e-10	1.5863e-09	8.79961	20.5931	0.412019
Transcriptional regulatory protein RstA	Transcription/Translation	118.48	-7.16386	0.781573	-9.16596	4.9108e-20	9.09778e-19	18.0411	99.3513	0.488754
rRNA adenine N-6-methyltransferase (EC 2.1.1.48)	Transcription/Translation	18.9401	-8.47291	1.48527	-5.70462	1.16605e-08	1.03081e-07	6.98682	92.6427	0.19607
Arsenical pump-driving ATPase (EC 3.6.3.16)	Transport	10.677	3.60258	0.499236	7.21618	5.34699e-13	7.37332e-12	11.1323	0.200713	15.3165
Sulfate transporter, CysZ-type	Transport	7.59281	3.0628	0.776608	3.94382	8.01945e-05	0.000349753	3.45624	0.176983	10.877
Glycerol-3-phosphate transporter	Transport	141.568	2.53028	0.298483	8.47713	2.30812e-17	3.90274e-16	15.4086	30.8287	190.61
Glycerol-3-phosphate ABC transporter, periplasmic glycerol-3-phosphate-binding protein (TC 3.A.1.1.3)	Transport	7.50695	2.4524	0.704725	3.47993	0.000501542	0.00177645	2.75045	1.76166	10.0513
ABC transporter ATP-binding protein YvcR	Transport	13.8842	2.32634	0.652399	3.56583	0.000362712	0.00133811	2.87351	2.81975	18.7842
ABC-type nitrate/sulfonate/bicarbonate transport system, ATPase component	Transport	3.60011	2.24591	0.651184	3.44897	0.000562736	0.00196865	2.70583	0.0960814	5.15189
ABC-type nitrate/sulfonate/bicarbonate transport systems, periplasmic components	Transport	5.53657	2.03927	0.683899	2.98183	0.00286529	0.00836807	2.07737	0.687587	7.68398
Na+/H+ antiporter NhaD type	Transport	10.1494	-2.34871	0.768655	-3.05561	0.002246	0.00675862	2.17014	101.621	21.7483
ABC transport system, permease component YbhS	Transport	3.3222	-2.43645	0.91402	-2.66564	0.00768422	0.0201368	1.69601	30.3388	5.80893
Na(+) H(+) antiporter subunit E	Transport	6.67411	-2.44622	0.851102	-2.87418	0.00405078	0.0113183	1.94622	6.78103	1.33402
Na(+) H(+) antiporter subunit B	Transport	28.1615	-2.52417	0.548778	-4.59962	4.23255e-06	2.40145e-05	4.61953	6.30044	1.05715
ATPase component BioM of energizing module of biotin ECF transporter	Transport	2.66648	-2.52642	0.720823	-3.50491	0.00045677	0.0016383	2.78561	66.724	13.3871
Various polyols ABC transporter, permease component 2	Transport	3.19192	-2.68154	0.922816	-2.90583	0.00366285	0.0103842	1.98363	35.634	6.18908
Phosphate transport regulator (distant homolog of PhoU)	Transport	37.5475	-2.7634	0.632053	-4.3721	1.23056e-05	6.3944e-05	4.1942	350.197	53.5481
Na(+)-translocating NADH-quinone reductase subunit D (EC 1.6.5.-)	Transport	41.1982	-2.82481	0.607057	-4.65328	3.26698e-06	1.90955e-05	4.71907	47.5564	10.3916
Arginine/agmatine antiporter	Transport	2.67162	-3.19652	0.679264	-4.70585	2.52813e-06	1.50662e-05	4.822	31.0383	4.16403
Na(+) H(+) antiporter subunit G	Transport	3.77656	-3.23049	0.867079	-3.72571	0.000194766	0.000771279	3.11279	145.43	15.8946
ATPase component STY3232 of energizing module of queuosine-regulated ECF transporter	Transport	7.62387	-3.27073	1.03444	-3.16182	0.00156786	0.00490503	2.30936	30.4689	4.06346
Proton/glutamate symport protein	Transport	14.5103	-3.37267	0.797961	-4.22661	2.37241e-05	0.000116193	3.93482	11.8959	1.58469
ABC transporter ATP-binding protein USSDB6B	Transport	2.94643	-3.49139	1.00941	-3.45886	0.000542467	0.00190714	2.71962	252.413	22.6357
Taurine transport system permease protein TauC	Transport	3.46994	-3.62686	0.652611	-5.55747	2.73711e-08	2.23855e-07	6.65003	31.7317	2.70404
Arginine/ornithine ABC transporter, permease protein AotQ	Transport	2.43933	-3.71386	0.962606	-3.85813	0.000114259	0.000480611	3.31821	6.73629	0.460318
ABC-type protease exporter, ATP-binding component PrtD/AprD	Transport	3.57935	-3.72364	0.772148	-4.82245	1.41807e-06	8.85982e-06	5.05258	17.5578	1.6379
Arginine/ornithine ABC transporter, periplasmic arginine/ornithine binding protein	Transport	19.6743	-4.05489	0.785416	-5.16273	2.4338e-07	1.69729e-06	5.77024	2.02874	0.105429
Arginine/ornithine ABC transporter, permease protein AotM	Transport	4.10712	-4.24685	1.02822	-4.13027	3.62337e-05	0.000169614	3.77054	23.3021	1.8657
ABC-type protease exporter, membrane fusion protein (MFP) family component PrtE/AprE	Transport	3.43545	-4.43402	1.17969	-3.75865	0.000170834	0.000686073	3.16363	83.4923	4.51278
ABC-type protease exporter, outer membrane component PrtF/AprF	Transport	1.59274	-4.71878	1.19991	-3.93261	8.40275e-05	0.000364604	3.43818	20.4834	1.14719
2-ketogluconate transporter	Transport	3.96112	-4.72736	0.89031	-5.3098	1.09747e-07	7.96647e-07	6.09873	3.37663	0.519356
Phosphate-specific outer membrane porin OprP	Transport	2.02785	-5.64403	0.999098	-5.64913	1.61264e-08	1.37981e-07	6.86018	74.4532	1.81502
Low-affinity inorganic phosphate transporter	Transport	41.6757	-2.19487	0.567499	-3.86761	0.000109907	0.000465058	3.33249	88.729	20.8378
Glucose ABC transporter, ATP-binding subunit (EC 3.6.3.-)	Transport	3.08841	-4.49626	0.939794	-4.7843	1.71587e-06	1.05808e-05	4.97548	33.3897	2.21968
Glucose ABC transport system, periplasmic sugar-binding protein	Transport	3.49988	-5.05568	1.06156	-4.76249	1.91216e-06	1.16562e-05	4.93344	16.6305	0.434806
WhiB-like transcription regulator	Transport	5.40576	-5.0557	0.709123	-7.12951	1.00728e-12	1.36689e-11	10.8643	19.4249	2.84963
Glucose ABC transport system, inner membrane component 1	Transport	3.68846	-5.23019	1.04365	-5.01143	5.40277e-07	3.55814e-06	5.44878	504.86	15.5948
Glucose ABC transport system, inner membrane component 2	Transport	2.11208	-5.73091	1.10602	-5.18158	2.20019e-07	1.54194e-06	5.81193	11.5765	8.94815
Von Willebrand factor, protease inhibitor I08.954	Virulence	3590.94	11.6928	0.585665	19.965	1.11041e-88	9.46291e-86	85.024	0.345583	5181.06
Fibronectin-binding protein	Virulence	185.081	7.7452	0.829122	9.34145	9.50273e-21	1.81575e-19	18.7409	0.860316	266.665
Staphylococcal accessory regulator A (SarA)	Virulence	14.7203	3.09942	0.994353	3.11702	0.00182686	0.00562447	2.24992	1.61282	20.525
VapC toxin protein	Virulence	1.77359	-2.6832	0.933903	-2.8731	0.0040646	0.0113494	1.94503	41.971	6.76306
Gamma-hemolysin component C	Virulence	21.6393	-2.79824	1.14834	-2.43676	0.0148195	0.0356353	1.44812	5.99793	0.857972
HigB toxin protein	Virulence	2.06011	-3.39541	0.700498	-4.84713	1.25258e-06	7.90705e-06	5.10199	50.6319	5.08912
Gamma-hemolysin component A	Virulence	24.7597	-3.41975	1.01779	-3.35998	0.000779486	0.00264232	2.57802	8.69924	0.777663
Type III secretion cytoplasmic ATP synthase (EC 3.6.3.14, YscN,SpaL,MxiB,HrcN,EscN)	Virulence	1.5207	-3.54691	1.05315	-3.36791	0.000757396	0.00257563	2.58912	17.9265	1.59405
Type III secretion thermoregulatory protein (LcrF,VirF,transcription regulation of virulence plasmid)	Virulence	12.9139	-3.59761	1.24392	-2.89215	0.00382611	0.010754	1.96843	142.556	12.9032
Multiple virulence factor regulator MvfR/PqsR	Virulence	4.64097	-3.66379	1.20956	-3.02903	0.00245338	0.00729508	2.13697	1118.94	87.5719
Type III secretion inner membrane channel protein (LcrD,HrcV,EscV,SsaV)	Virulence	2.9358	-3.7525	1.16886	-3.21039	0.00132557	0.00424681	2.37194	2.29724	0.696531
adenylate cyclase ExoY	Virulence	5.48302	-3.77321	1.1623	-3.24632	0.00116905	0.00379696	2.42056	4.6497	0.275419
Extracellular adherence protein of broad specificity Eap/Map	Virulence	164.15	-3.92221	1.1266	-3.48146	0.000498686	0.0017678	2.75257	136.495	9.43968
Type III secretion transporter lipoprotein (YscW,VirG)	Virulence	1.11212	-4.07304	1.20745	-3.37325	0.000742876	0.00253231	2.59648	310.502	19.8631
Type III secretion outermembrane pore forming protein (YscC,MxiD,HrcC, InvG)	Virulence	6.87714	-4.55344	1.07101	-4.25154	2.12305e-05	0.000105312	3.97752	5.24894	0.163579
Type III secretion bridge between inner and outermembrane lipoprotein (YscJ,HrcJ,EscJ, PscJ)	Virulence	4.1559	-4.60565	1.12226	-4.10391	4.06234e-05	0.000187233	3.72762	138.475	6.95906
Type III secretion cytoplasmic plug protein (LcrG)	Virulence	0.799426	-4.68794	1.78867	-2.6209	0.00876984	0.0225518	1.64682	21.6327	0.989077
Type III secretion chaperone protein for YopD (SycD)	Virulence	2.58175	-4.98022	1.28399	-3.8787	0.000105014	0.000446573	3.35011	8.33065	0.417583
Type III secretion outermembrane negative regulator of secretion (TyeA)	Virulence	1.90352	-5.00493	1.24838	-4.00916	6.09364e-05	0.000272522	3.5646	4.16309	0.0248712
Type III secretion cytoplasmic LcrG inhibitor (LcrV,secretion and targeting control protein, V antigen)	Virulence	6.32647	-5.09201	1.17675	-4.32717	1.51035e-05	7.76309e-05	4.10997	2216.63	65.1781
Type III secretion inner membrane protein (YscQ,homologous to flagellar export components)	Virulence	2.44883	-5.10939	1.35281	-3.77687	0.000158811	0.000645085	3.19038	8.02623	0.182929
Hemolysin activation/secretion protein associated with VreARI signalling system	Virulence	27.3296	-6.29789	0.745921	-8.4431	3.09037e-17	5.16396e-16	15.287	118.716	1.93945
Nicotinamide phosphoribosyltransferase (EC 2.4.2.12)	Vitamin/Co-factor Biosynthesis	603.16	6.52463	0.555852	11.7381	8.13221e-32	2.56677e-30	29.5906	5.24507	867.098
4'-phosphopantetheinyl transferase of FASI (EC 2.7.8.7)	Vitamin/Co-factor Biosynthesis	52.2392	5.97707	0.565624	10.5672	4.22899e-26	1.01234e-24	23.9947	0.117199	75.3218
6-pyruvoyl tetrahydrobiopterin synthase (EC 4.2.3.12)	Vitamin/Co-factor Biosynthesis	78.9342	5.70208	0.504929	11.2928	1.42368e-29	4.04419e-28	27.3932	0.953875	113.468
Nicotinamide-nucleotide adenylyltransferase (EC 2.7.7.1), eukaryotic PNAT family	Vitamin/Co-factor Biosynthesis	37.0072	5.66514	0.632211	8.96084	3.22209e-19	5.86723e-18	17.2316	0.0157017	53.3891
Sepiapterin reductase (EC 1.1.1.153)	Vitamin/Co-factor Biosynthesis	9.4343	3.72355	0.591458	6.29553	3.06342e-10	3.35559e-09	8.47423	0.0300728	13.599
Methylenetetrahydrofolate dehydrogenase (NADP+) (EC 1.5.1.5) / Methenyltetrahydrofolate cyclohydrolase (EC 3.5.4.9)	Vitamin/Co-factor Biosynthesis	9.16717	3.15364	0.47467	6.64385	3.05597e-11	3.78531e-10	9.4219	0.583759	12.9684
Hypothetical transmembrane protein coupled to NADH-ubiquinone oxidoreductase chain 5 homolog	Vitamin/Co-factor Biosynthesis	4.55361	2.3719	0.893288	2.65525	0.00792495	0.0206407	1.68528	0.400015	9.18089
3,4-dihydroxy-2-butanone 4-phosphate synthase	Vitamin/Co-factor Biosynthesis	6.37676	2.31013	0.779987	2.96176	0.00305887	0.00882453	2.05431	0.606795	8.93203
1,4-dihydroxy-2-naphthoate octaprenyltransferase (EC 2.5.1.74)	Vitamin/Co-factor Biosynthesis	44.7457	-2.03937	0.571385	-3.56916	0.000358126	0.00132234	2.87866	93.9322	22.9631
2-polyprenylphenol hydroxylase and related flavodoxin oxidoreductases	Vitamin/Co-factor Biosynthesis	8.88865	-2.04236	0.759202	-2.69014	0.00714229	0.0188092	1.72563	17.6415	5.0124
Biotin synthase (EC 2.8.1.6)	Vitamin/Co-factor Biosynthesis	47.6931	-2.07993	0.426744	-4.87394	1.09393e-06	6.94671e-06	5.15822	104.879	22.3678
Aminodeoxychorismate lyase (EC 4.1.3.38)	Vitamin/Co-factor Biosynthesis	32.4708	-2.08773	0.446685	-4.67382	2.95648e-06	1.7424e-05	4.75885	68.7708	16.395
Protein YigP (COG3165) clustered with ubiquinone biosynthetic genes	Vitamin/Co-factor Biosynthesis	10.2389	-2.09686	0.686608	-3.05395	0.00225851	0.00678668	2.16834	18.2791	6.67826
Chorismate--pyruvate lyase (EC 4.1.3.40)	Vitamin/Co-factor Biosynthesis	2.95242	-2.22368	0.829718	-2.68004	0.00736127	0.0193381	1.71359	5.41174	1.86329
Biotin synthesis protein bioC	Vitamin/Co-factor Biosynthesis	9.45027	-2.30729	0.577422	-3.99585	6.44627e-05	0.000286121	3.54345	209.187	42.3222
Coenzyme PQQ synthesis protein B	Vitamin/Co-factor Biosynthesis	2.56291	-2.40564	0.918745	-2.6184	0.00883443	0.0226768	1.64442	133.941	25.9204
Formyltetrahydrofolate deformylase (EC 3.5.1.10)	Vitamin/Co-factor Biosynthesis	40.5275	-2.47045	0.582104	-4.24399	2.1958e-05	0.000108416	3.96491	12.1435	2.22022
Dihydroflavonol-4-reductase (EC 1.1.1.219)	Vitamin/Co-factor Biosynthesis	2.68666	-2.51042	0.685222	-3.66366	0.000248633	0.000963992	3.01593	765.771	134.758
Ubiquinone/menaquinone biosynthesis methyltransferase UbiE (EC 2.1.1.-)	Vitamin/Co-factor Biosynthesis	82.2978	-2.5891	0.423869	-6.10825	1.00727e-09	1.03922e-08	7.98329	53.084	9.43805
5,6-dimethylbenzimidazole synthase, flavin destructase family	Vitamin/Co-factor Biosynthesis	5.05691	-2.60807	0.792994	-3.28889	0.00100585	0.00332499	2.47821	12.0477	2.03284
Biotin synthesis protein bioH	Vitamin/Co-factor Biosynthesis	15.2266	-2.68184	0.651151	-4.11861	3.81164e-05	0.000177308	3.75127	3.96633	0.802521
3-demethylubiquinone-9 3-methyltransferase (EC 2.1.1.64)	Vitamin/Co-factor Biosynthesis	19.125	-2.71821	0.577027	-4.71073	2.46837e-06	1.47307e-05	4.83178	6.5153	0.969356
Molybdenum cofactor biosynthesis protein MoaB	Vitamin/Co-factor Biosynthesis	49.6066	-2.8499	0.352776	-8.07851	6.55651e-16	1.05424e-14	13.9771	74.8663	12.8879
3-polyprenyl-4-hydroxybenzoate carboxy-lyase UbiX (EC 4.1.1.-)	Vitamin/Co-factor Biosynthesis	6.77275	-2.88681	0.549175	-5.25663	1.46718e-07	1.04718e-06	5.97998	7.57121	0.940608
2-Amino-2-deoxy-isochorismate synthase (EC 4.1.3.-)	Vitamin/Co-factor Biosynthesis	2.61119	-3.08271	1.06206	-2.90256	0.0037012	0.010472	1.97997	40.9489	5.06555
Coenzyme PQQ synthesis protein D	Vitamin/Co-factor Biosynthesis	0.740717	-3.37633	1.22125	-2.76465	0.00569834	0.0153287	1.8145	49.2638	7.8975
Coenzyme PQQ synthesis protein A	Vitamin/Co-factor Biosynthesis	1.46706	-3.49582	1.33719	-2.6143	0.00894116	0.0229232	1.63973	32.9311	2.90982
Nicotinate-nucleotide adenylyltransferase (EC 2.7.7.18)	Vitamin/Co-factor Biosynthesis	229.882	-3.87877	0.520435	-7.45294	9.12817e-14	1.32296e-12	11.8785	376.26	25.6657
Thiamin-phosphate pyrophosphorylase (EC 2.5.1.3)	Vitamin/Co-factor Biosynthesis	54.3128	-4.04022	0.550043	-7.34527	2.05343e-13	2.92631e-12	11.5337	238.909	15.0026
FMN reductase (EC 1.5.1.29)	Vitamin/Co-factor Biosynthesis	83.7263	-4.0437	0.681693	-5.93185	2.99548e-09	2.88773e-08	7.53944	20.1104	1.214
Riboflavin transporter PnuX	Vitamin/Co-factor Biosynthesis	6.90668	-4.58579	0.821516	-5.58211	2.37617e-08	1.95839e-07	6.7081	6.21486	6.39404
Quinolinate synthetase (EC 2.5.1.72)	Vitamin/Co-factor Biosynthesis	139.474	-6.06907	0.548962	-11.0555	2.06089e-28	5.59327e-27	26.2523	25.4831	0.327496
Coenzyme PQQ synthesis protein C	Vitamin/Co-factor Biosynthesis	32.8933	-6.40661	0.854181	-7.5003	6.36706e-14	9.32303e-13	12.0304	69.5398	0.665286
Outer membrane vitamin B12 receptor BtuB	Vitamin/Co-factor Biosynthesis/Transport	30.9476	-2.05073	0.54443	-3.76674	0.000165391	0.000668624	3.17482	64.0883	16.271
ABC-type transport system involved in resistance to organic solvents, permease component USSDB6A	Xenobiotics degradation/transport	8.36964	-4.35028	0.67801	-6.41624	1.39678e-10	1.59135e-09	8.79823	372.731	18.9501
ABC-type transport system involved in resistance to organic solvents, periplasmic component USSDB6C	Xenobiotics degradation/transport	4.60658	-5.37885	0.916083	-5.87158	4.31661e-09	4.06926e-08	7.39048	61.9504	1.97031
3-oxoadipate CoA-transferase subunit A (EC 2.8.3.6)	Xenobiotics degradation	15.071	2.22138	0.511111	4.34618	1.38526e-05	7.16335e-05	4.14488	3.78229	20.0704
3-carboxy-cis,cis-muconate cycloisomerase (EC 5.5.1.2)	Xenobiotics degradation	10.0346	-2.2492	0.748009	-3.00692	0.00263911	0.00780379	2.10769	21.4496	4.97933
4-hydroxybenzoyl-CoA thioesterase family active site	Xenobiotics degradation	46.2637	-2.35007	0.556703	-4.22141	2.42777e-05	0.000118361	3.92679	141.823	27.704
4-hydroxyphenylpyruvate dioxygenase (EC 1.13.11.27)	Xenobiotics degradation	30.8748	-2.41327	0.447117	-5.39741	6.76091e-08	5.0988e-07	6.29253	145.662	27.6303
Beta-ketoadipate enol-lactone hydrolase (EC 3.1.1.24)	Xenobiotics degradation	10.7405	-2.72022	0.615881	-4.4168	1.00175e-05	5.26968e-05	4.27822	70.3413	8.91921
2-hydroxy-6-oxo-6-phenylhexa-2,4-dienoate hydrolase (EC 3.7.1.-)	Xenobiotics degradation	9.92398	-3.29912	0.699701	-4.71504	2.41664e-06	1.44625e-05	4.83976	3.99289	0.468014
Beta-ketoadipyl CoA thiolase (EC 2.3.1.-)	Xenobiotics degradation	0.931664	-3.34249	0.927686	-3.60304	0.000314522	0.001186	2.92592	3.48219	0.611957
Anthranilate dioxygenase large subunit	Xenobiotics degradation	0.669478	-4.06914	1.5312	-2.65747	0.00787287	0.0205302	1.68761	3.16672	0.202224
Benzoate catabolic operon transcription regulator	Xenobiotics degradation	1.05082	-4.73347	1.29719	-3.64903	0.000263229	0.00101412	2.99391	370.004	14.643
benABC operon transcriptional activator BenR	Xenobiotics degradation	2.23036	-5.17426	0.972013	-5.32324	1.01933e-07	7.45005e-07	6.12784	86.6314	2.70259
Alpha-2-macroglobulin, protease inhibitor I39.001		6552.1	12.6953	0.598772	21.2022	9.12242e-100	1.94353e-96	95.7114	0.246541	9453.64
Plasminogen activator inhibitor-1, protease inhibitor I04.020		1057.12	10.3336	0.554806	18.6257	1.98911e-77	1.4126e-74	73.85	0.238239	1525.17
GTPase Rac1		750.401	8.96472	0.532838	16.8245	1.61486e-63	5.94737e-61	60.2257	0.797193	1082.37
Membrane-bound transcription factor site-1 protease S1P		428.916	8.66132	0.531333	16.3011	9.6906e-60	2.58073e-57	56.5883	0.339079	618.714
Eukaryotic translation initiation factor 2-alpha kinase 4 (GCN2)		312.571	8.62171	0.544987	15.82	2.26371e-56	4.82284e-54	53.3167	0.0886608	450.955
Pre-mRNA splicing factor PRP1		401.634	8.54658	0.543107	15.7365	8.50713e-56	1.64768e-53	52.7831	0.337662	579.351
Cyclic-AMP-dependent transcription factor ATF-6 beta		241.991	8.38998	0.541736	15.4872	4.23185e-54	7.5133e-52	51.1242	0.0310828	349.145
Aldo-keto reductase family 1, member C3 (EC 1.1.1.-)		252.103	8.26426	0.542562	15.2319	2.17142e-52	3.55862e-50	49.4487	0.107649	363.7
Pre-mRNA splicing factor PRP8		1114.23	8.17792	0.486135	16.8223	1.67492e-63	5.94737e-61	60.2257	3.51671	1606.12
Tissue factor pathway inhibitor-1, protease inhibitor I02.012		168.047	7.79681	0.560466	13.9113	5.40764e-44	4.04245e-42	41.3934	0.0602139	242.441
HBS1 protein		171.259	7.78854	0.535922	14.533	7.49112e-48	6.93906e-46	45.1587	0.0812269	247.066
Eukaryotic translation initiation factor 2-alpha kinase 1 (HRI)		184.678	7.70228	0.508743	15.1398	8.8435e-52	1.25607e-49	48.901	0.26596	266.346
Sulfatase modifying factor 1 precursor (C-alpha-formyglycine- generating enzyme 1)		144.26	7.56791	0.540768	13.9947	1.67823e-44	1.30017e-42	41.886	0.0660449	208.117
Eukaryotic peptide chain release factor GTP-binding subunit		164.096	7.40894	0.515795	14.3641	8.68881e-47	7.25941e-45	44.1391	0.248231	236.657
cAMP responsive element binding protein 3 (luman)		98.9652	7.00786	0.533243	13.142	1.89228e-39	1.03372e-37	36.9856	0.0902183	142.753
Eukaryotic translation initiation factor 2-alpha kinase 2 (PKR)		176.458	6.70817	0.520143	12.8968	4.69215e-38	2.24643e-36	35.6485	0.987842	254.166
Tissue factor		89.4647	6.69372	0.564816	11.8511	2.1226e-32	6.95722e-31	30.1576	0.152865	129.017
internalin, putative		307.753	6.65634	0.508405	13.0926	3.63018e-39	1.958e-37	36.7082	3.19317	442.63
Scaffoldin OSM		82.188	6.61976	0.519288	12.7477	3.20882e-37	1.45455e-35	34.8373	0.123793	118.531
CD44 antigen precursor		1782.31	6.60221	0.500872	13.1814	1.12246e-39	6.29319e-38	37.2011	23.5996	2561.17
Cyclic-AMP-dependent transcription factor ATF-6 alpha		294.27	6.51239	0.499879	13.0279	8.48709e-39	4.35705e-37	36.3608	2.79333	423.352
Syndecan-1 precursor		67.2566	6.36439	0.666784	9.5449	1.36245e-21	2.68769e-20	19.5706	0.0828875	97.005
Eukaryotic translation initiation factor 2-alpha kinase 3 (PERK)		162.899	6.25849	0.526339	11.8906	1.32426e-32	4.47832e-31	30.3489	1.47538	234.387
U4/U6 small nuclear ribonucleoprotein component PRP3		52.3052	6.17234	0.562754	10.9681	5.44055e-28	1.42222e-26	25.847	0.0310828	75.4552
Endoplasmic reticulum chaperon grp78 (BiP)		292.44	6.11949	0.444399	13.7703	3.84819e-43	2.52264e-41	40.5981	4.42975	419.987
SSU ribosomal protein S7p (S5e), mitochondrial		53.1281	6.01885	0.531322	11.3281	9.5285e-30	2.74331e-28	27.5617	0.187143	76.5734
TATA-box binding protein		49.4159	5.94285	0.551895	10.7681	4.87045e-27	1.22799e-25	24.9108	0.111581	71.2506
Insig-1, sterol regulated ER retention factor for SREBP-SCAP complexes		80.2957	5.91018	0.53002	11.1509	7.09204e-29	1.96228e-27	26.7072	0.625247	115.578
Alpha-1-peptidase inhibitor, protease inhibitor I04.001		267.663	5.8002	0.545794	10.6271	2.22961e-26	5.42879e-25	24.2653	4.8258	384.062
Deacetylases, including yeast histone deacetylase and acetoin utilization protein		176.862	5.55906	0.453171	12.267	1.36126e-34	5.08802e-33	32.2935	3.67892	253.557
Membrane-bound transcription factor site 2 protease S2P		29.4458	5.22742	0.549454	9.51385	1.83742e-21	3.60795e-20	19.4427	0.208166	42.3939
Insig-2, sterol regulated ER retention factor for SREBP-SCAP complexes		32.4393	5.22528	0.534626	9.77371	1.46005e-22	2.97668e-21	20.5263	0.171184	46.7294
Hypothetical ATP-binding protein, containing DUF265 domain		25.8446	5.19069	0.53679	9.66987	4.04882e-22	8.09954e-21	20.0915	0.0382988	37.2731
Deoxyhypusine synthase		25.0486	4.83079	0.541953	8.91366	4.93751e-19	8.8771e-18	17.0517	0.177636	36.0629
Amino-terminal intein-mediated trans-splice		30.619	4.69211	0.639614	7.33585	2.20326e-13	3.12937e-12	11.5045	0.616464	43.9058
Polyferredoxin NapH (periplasmic nitrate reductase)		87.065	4.69048	0.823557	5.6954	1.23083e-08	1.07691e-07	6.96782	4.57516	123.596
Glycine/sarcosine/betaine reductase component C chain 1		71.7091	4.58091	0.766374	5.97739	2.26743e-09	2.21594e-08	7.65444	3.27822	102.014
Outer membrane protein C precursor		18.2289	4.53653	0.848403	5.34714	8.93564e-08	6.6102e-07	6.17979	0.0106815	26.297
Outer membrane stress sensor protease DegQ, serine protease		26.5584	4.52305	0.739564	6.11584	9.60487e-10	9.98204e-09	8.00078	0.450235	38.1207
Glycine/sarcosine/betaine reductase component C chain 2		54.6887	4.49145	0.799484	5.61794	1.93243e-08	1.62529e-07	6.78907	2.36226	77.8619
5-FCL-like protein		15.1239	4.43917	0.557158	7.96753	1.61876e-15	2.58335e-14	13.5878	0.00534075	21.8193
Retron-type reverse transcriptase		23.1208	4.34832	0.692496	6.27919	3.40334e-10	3.71837e-09	8.42965	0.531174	33.1248
COG1565: Uncharacterized conserved protein		16.7055	4.26283	0.553932	7.69559	1.40843e-14	2.15876e-13	12.6658	1.51206	23.4341
TPR domain protein, putative component of TonB system		60.6607	3.91942	0.578342	6.77699	1.22703e-11	1.5423e-10	9.81183	6.05148	84.8448
NAD-dependent formate dehydrogenase alpha subunit		18.898	3.83179	0.659503	5.81011	6.243e-09	5.74545e-08	7.24068	0.746604	26.9364
intein-containing		26.4131	3.72887	0.496821	7.50546	6.12143e-14	8.99428e-13	12.046	2.06019	37.198
Eukaryotic peptide chain release factor subunit 1		68.5641	3.70005	0.483216	7.65714	1.90123e-14	2.90363e-13	12.5371	5.10637	96.6669
Outer membrane protein F precursor		9.30981	3.54958	0.942691	3.76537	0.000166302	0.000671669	3.17284	0.0208822	68.0964
Peptidyl-prolyl cis-trans isomerase (EC 5.2.1.8)		1430.6	3.5475	0.299945	11.8272	2.82515e-32	9.18927e-31	30.0367	163.821	1991.6
Outer membrane protein NlpB, lipoprotein component of the protein assembly complex (forms a complex with YaeT, YfiO, and YfgL)		9.32496	3.49621	0.85304	4.09853	4.15782e-05	0.00019091	3.71917	0.0207219	13.4454
Cell envelope-associated transcriptional attenuator LytR-CpsA-Psr, subfamily M (as in PMID19099556)		9.33839	3.46262	0.925458	3.74152	0.000182912	0.000729722	3.13684	0.123549	16.7606
Glycine/sarcosine/betaine reductase protein A		27.1601	3.2723	0.764124	4.28242	1.8487e-05	9.27742e-05	4.03257	2.80124	37.9475
macromolecule metabolism		7.77504	3.1794	0.567237	5.60507	2.08177e-08	1.7325e-07	6.76133	6.6081	10.9097
ProQ: influences osmotic activation of compatible solute ProP		7.42663	3.16534	0.825285	3.83546	0.000125332	0.000522543	3.28188	0.0155414	16.0957
FKBP-type peptidyl-prolyl cis-trans isomerase FkpA precursor (EC 5.2.1.8)		124.701	3.13488	0.396388	7.90862	2.60263e-15	4.09218e-14	13.388	18.9185	171.547
Cell wall surface anchor family protein		54.9721	3.08738	0.756606	4.08057	4.49248e-05	0.000205171	3.68788	100.38	106.249
Duplicated ATPase component BL0693 of energizing module of predicted ECF transporter		34.2541	3.06892	0.75883	4.04427	5.24856e-05	0.000237916	3.62358	4.73787	47.3255
NAD-independent protein deacetylase AcuC		26.7943	2.98662	0.575392	5.19059	2.09629e-07	1.48131e-06	5.82935	4.38358	36.719
macromolecule synthesis, modification		71.6146	2.95484	0.482607	6.12266	9.20257e-10	9.61082e-09	8.01724	11.7821	98.1118
Unspecified monosaccharide ABC transport system, substrate-binding component		6.3836	2.94555	0.895793	3.28821	0.00100828	0.00333044	2.4775	0.122568	9.15634
Phosphoenolpyruvate-dihydroxyacetone phosphotransferase (EC 2.7.1.121), dihydroxyacetone binding subunit DhaK		42.1423	2.91825	0.506684	5.75952	8.43545e-09	7.6313e-08	7.1174	15.288	105.846
Molybdopterin-guanine dinucleotide biosynthesis protein MobB		15.0374	2.90143	0.445672	6.51022	7.504e-11	8.73621e-10	9.05868	3.03159	20.3543
Substrate-specific component BL0695 of predicted ECF transporter		12.7997	2.86459	0.788613	3.63245	0.000280745	0.00107384	2.96906	1.43356	25.3151
Osmotically activated L-carnitine/choline ABC transporter, permease protein OpuCD		6.03867	2.81041	0.858753	3.27267	0.00106538	0.00349466	2.45659	0.258756	8.59835
Thymidylate synthase thyX (EC 2.1.1.-)		6.20065	2.75739	0.862827	3.19576	0.00139463	0.00443803	2.35281	0.18666	8.86399
Transmembrane component BL0694 of energizing module of predicted ECF transporter		10.3115	2.74457	0.905896	3.02967	0.00244822	0.00728481	2.13758	1.35886	14.2762
Molybdopterin biosynthesis Mog protein, molybdochelatase		5.86182	2.73061	0.590108	4.62729	3.70473e-06	2.12747e-05	4.67214	0.360573	8.29809
COG2363		32.734	2.72781	0.431246	6.32542	2.52543e-10	2.8023e-09	8.55249	6.38708	44.4019
Trehalose phosphorylase (EC 2.4.1.64)		14.9933	2.66455	0.458302	5.81397	6.10101e-09	5.62692e-08	7.24973	3.16952	20.2295
Serine transporter		6.22674	2.65647	0.655452	4.05289	5.05896e-05	0.000230056	3.63817	0.407832	18.8022
DHA-specific IIA component		14.9461	2.62052	0.891424	2.9397	0.00328525	0.00943293	2.02535	2.58118	38.8388
NO HIERARCHY		118667	2.60658	0.23866	10.9217	9.07574e-28	2.35803e-26	25.6275	26195.2	159620
Phosphoribosylglycinamide formyltransferase (EC 2.1.2.2)		273.754	2.56562	0.30052	8.53727	1.3743e-17	2.36125e-16	15.6269	58.7927	368.951
FIG005666: putative helicase		51.5708	2.54645	0.475922	5.35056	8.7681e-08	6.49755e-07	6.18725	11.0539	69.5141
Ribosome hibernation protein YfiA		4.36778	2.54362	0.977054	2.60336	0.00923155	0.0235825	1.62741	0.0106815	6.29735
Uncharacterized protein YtfN		6.18474	2.51591	0.721184	3.48859	0.000485582	0.00172422	2.76341	0.4135	8.74058
Primosomal replication protein N		11.9439	2.51146	0.885508	2.83618	0.0045656	0.0125672	1.90076	1.69353	31.1234
Sarcosine oxidase beta subunit (EC 1.5.3.1)		14.6182	2.50145	0.459908	5.43902	5.35756e-08	4.15065e-07	6.38188	2.20653	20.1148
Immunogenic secreted protein		6.11148	2.50089	0.847377	2.95133	0.00316411	0.00910965	2.0405	0.67663	31.9743
Trimethylamine-N-oxide reductase (EC 1.6.6.9)		6.29306	2.48424	0.856294	2.90115	0.00371798	0.0105125	1.9783	0.0569851	9.05475
Outer surface protein of unknown function, cellobiose operon		4.89232	2.4538	0.923309	2.65762	0.00786951	0.0205302	1.68761	0.405356	6.87941
Universal stress protein A		5.60307	2.45147	1.00855	2.43069	0.0150701	0.0360751	1.44279	0.300634	9.98961
Osmotically activated L-carnitine/choline ABC transporter, substrate-binding protein OpuCC		8.75716	2.44461	0.820207	2.98047	0.00287803	0.00839375	2.07604	1.53831	11.9541
Predicted nucleoside ABC transporter, substrate-binding component		4.38593	2.43628	0.8668	2.81066	0.00494396	0.0134522	1.87121	0.0879627	6.28931
Glycosyl transferase, group 2 family protein		19.5569	2.43323	0.868264	2.80241	0.00507225	0.0137574	1.86146	3.66051	26.5967
NPQTN specific sortase B		23.9296	2.34569	0.807912	2.9034	0.00369132	0.0104579	1.98055	5.22512	32.2131
Phosphoenolpyruvate-dihydroxyacetone phosphotransferase (EC 2.7.1.121), ADP-binding subunit DhaL		20.1347	2.34519	0.755526	3.10405	0.00190894	0.00584337	2.23334	4.38784	75.1676
Probable electron transfer flavoprotein-quinone oxidoreductase FixC (EC 1.5.5.-)		4.23475	2.33073	0.840784	2.77209	0.00556979	0.0150018	1.82386	0.122311	6.05597
DnaJ-class molecular chaperone CbpA		75.5737	2.32477	0.42754	5.43754	5.40203e-08	4.17751e-07	6.37908	17.3735	101.348
Asp-X dipeptidase		4.31456	2.32285	0.564601	4.11414	3.88621e-05	0.000180187	3.74428	0.157007	6.15576
YbbM seven transmembrane helix protein		6.43085	2.32133	0.776673	2.98881	0.00280064	0.00820175	2.08609	0.920888	8.87098
Malate Na(+) symporter		4.8183	2.2801	0.817255	2.78996	0.00527151	0.0142706	1.84556	0.29332	6.82222
Excinuclease ABC subunit A, dimeric form		3.61567	2.2754	0.681013	3.3412	0.000834172	0.00281426	2.55064	15.2422	6.99647
Formate hydrogenlyase subunit 5		4.27477	2.24319	0.775006	2.89442	0.00379862	0.0107121	1.97013	0.233261	9.37759
Foldase protein PrsA precursor (EC 5.2.1.8)		70.5133	2.22163	0.701057	3.16896	0.00152984	0.00480726	2.3181	18.4047	93.59
Ribose 5-phosphate isomerase B (EC 5.3.1.6)		7.93748	2.1175	0.677126	3.12719	0.00176486	0.00545724	2.26303	1.48571	10.7947
Phage shock protein A		3.34761	2.06529	0.850595	2.42805	0.0151801	0.0362367	1.44085	0.00518047	12.2003
Osmotically activated L-carnitine/choline ABC transporter, ATP-binding protein OpuCA		14.0763	2.06418	0.801529	2.5753	0.0100154	0.0252966	1.59694	3.85356	18.6035
Phage portal protein		6.68689	2.04426	0.814357	2.51028	0.0120635	0.0296954	1.52731	2.03432	15.8638
Succinyl-CoA:3-ketoacid-coenzyme A transferase subunit B (EC 2.8.3.5)		24.045	2.01505	0.465739	4.32656	1.51455e-05	7.77529e-05	4.10928	6.30158	31.9027
Pyrrolidone-carboxylate peptidase (EC 3.4.19.3)		33.9304	2.0131	0.370576	5.43235	5.56154e-08	4.29307e-07	6.36723	10.5555	44.2821
ATP-dependent RNA helicase DbpA		22.1062	1.99789	0.430026	4.64597	3.3848e-06	1.96762e-05	4.70606	5.88739	29.2888
Glycogen phosphorylase (EC 2.4.1.1)		992.998	1.99134	0.300964	6.61657	3.6764e-11	4.50148e-10	9.34664	319.908	1291.08
Glutamate-pyruvate aminotransferase (EC 2.6.1.2)		2.96576	1.9496	0.743104	2.62359	0.00870091	0.022388	1.64998	0.116631	4.22752
Alkaline phosphatase (EC 3.1.3.1)		86.0398	1.94794	0.348311	5.59252	2.23791e-08	1.8516e-07	6.73245	26.187	112.546
Arylsulfatase (EC 3.1.6.1)		95.8388	1.94324	0.325512	5.9698	2.37542e-09	2.31088e-08	7.63622	30.2143	124.901
3'-to-5' oligoribonuclease (orn)		147.951	1.93966	0.361937	5.3591	8.36386e-08	6.21962e-07	6.20624	49.0238	191.762
Isopentenyl-diphosphate delta-isomerase (EC 5.3.3.2)		4.94114	1.93598	0.625856	3.09334	0.00197919	0.00603241	2.21951	1.3968	6.51078
Nitrous oxide reductase maturation protein NosF (ATPase)		3.45424	1.93059	0.616591	3.13106	0.00174174	0.00539726	2.26783	0.163868	4.91141
Methylmalonyl-CoA mutase (EC 5.4.99.2)		104.426	1.92076	0.41144	4.66839	3.03574e-06	1.78172e-05	4.74916	33.0033	136.056
Site-specific recombinase		3.51772	1.91459	0.808965	2.36671	0.0179468	0.0419564	1.3772	0.239447	12.5403
Heavy metal RND efflux outer membrane protein, CzcC family		15.0289	1.90629	0.640022	2.97848	0.0028968	0.00844273	2.07352	3.69587	20.0478
Lysophospholipase L2 (EC 3.1.1.5)		3.12405	1.89195	0.779096	2.42839	0.015166	0.0362233	1.44101	0.0679872	4.47745
Probable acyl-CoA dehydrogenase (EC 1.3.99.3)		32.8174	1.88107	0.435985	4.31453	1.59941e-05	8.17159e-05	4.08769	10.3334	42.7746
Nitric oxide synthase oxygenase (EC 1.-.-.-)		32.4361	1.8737	0.534322	3.50668	0.000453727	0.00162875	2.78814	10.9629	41.9457
Enoyl-CoA hydratase [valine degradation] (EC 4.2.1.17)		99.9471	1.86724	0.419221	4.45407	8.42576e-06	4.48217e-05	4.34851	32.7437	129.709
5-formyltetrahydrofolate cyclo-ligase (EC 6.3.3.2)		112.258	1.86383	0.350391	5.31928	1.04176e-07	7.57501e-07	6.12062	37.7835	145.24
NAD-dependent epimerase/dehydratase		2.63203	1.86035	0.678131	2.74334	0.00608169	0.0162675	1.78868	0.0362633	3.78158
Protein YhjJ, putative peptidase		3.26737	1.84616	0.773819	2.38577	0.0170433	0.0400781	1.39709	0.0200713	10.1298
DNA-binding protein HU-alpha		9.98825	1.82474	0.77801	2.3454	0.0190068	0.0441593	1.35498	2.44706	17.419
Mannose-6-phosphate isomerase (EC 5.3.1.8)		59.5024	1.81732	0.274318	6.62486	3.47568e-11	4.29272e-10	9.36727	20.2075	76.9043
Selenocysteine-specific translation elongation factor		10.4828	1.8086	0.496327	3.64396	0.000268475	0.00103153	2.98652	3.03437	13.7814
Hydroxymethylglutaryl-CoA lyase (EC 4.1.3.4)		51.5325	1.80778	0.407898	4.43195	9.33855e-06	4.9247e-05	4.30762	18.1692	66.3077
L-Proline/Glycine betaine transporter ProP		87.4589	1.80697	0.441225	4.09534	4.21545e-05	0.000193348	3.71366	30.8976	112.507
Xanthine-guanine phosphoribosyltransferase (EC 2.4.2.22)		5.85902	1.80227	0.716802	2.51432	0.0119261	0.0294254	1.53128	1.1684	7.93629
Acetyl-coenzyme A synthetase (EC 6.2.1.1)		274.767	1.79794	0.284989	6.30883	2.81155e-10	3.09561e-09	8.50925	99.9971	352.165
Phenylacetate-coenzyme A ligase (EC 6.2.1.30)		2.99538	1.79384	0.720266	2.49053	0.0127554	0.0312025	1.50581	0.153195	4.25407
Putative stomatin/prohibitin-family membrane protease subunit YbbK		136.98	1.76671	0.328781	5.37351	7.72198e-08	5.76241e-07	6.2394	48.7498	176.054
Formate--tetrahydrofolate ligase (EC 6.3.4.3)		473.675	1.75581	0.254992	6.88576	5.74796e-12	7.46709e-11	10.1268	172.131	607.216
Excinuclease ABC subunit A paralog of unknown function		8.39285	1.75323	0.606851	2.88905	0.00386404	0.0108534	1.96443	2.70115	10.9135
Phospholipid-lipopolysaccharide ABC transporter		3.90796	1.74636	0.541878	3.2228	0.00126945	0.00409163	2.3881	1.47895	4.98367
Alpha-L-fucosidase (EC 3.2.1.51)		22.8712	1.70718	0.477378	3.57616	0.000348683	0.00129195	2.88876	8.04904	29.4353
Cystathionine beta-lyase (EC 4.4.1.8)		6.09987	1.70522	0.632893	2.69433	0.007053	0.0186201	1.73002	1.94374	7.94045
Formiminotetrahydrofolate cyclodeaminase (EC 4.3.1.4)		8.13101	1.67608	0.724653	2.31294	0.0207258	0.0476592	1.32185	2.66252	16.3334
Transketolase (EC 2.2.1.1)		646.807	1.67554	0.174034	9.62767	6.11007e-22	1.21659e-20	19.9149	246.042	824.288
Membrane alanine aminopeptidase N (EC 3.4.11.2)		368.348	1.67367	0.317768	5.26695	1.3871e-07	9.91681e-07	6.00363	140.671	469.176
Transcriptional activator of maltose regulon, MalT		2.40153	1.66968	0.717885	2.32583	0.0200278	0.0461977	1.33538	0.116631	3.41342
Glutaminase (EC 3.5.1.2)		130.438	1.65981	0.414552	4.00387	6.23152e-05	0.000277746	3.55635	50.9838	165.625
Electron transfer flavoprotein, beta subunit		213.818	1.65604	0.312269	5.30323	1.13771e-07	8.23054e-07	6.08457	81.9967	272.196
3-hydroxyisobutyrate dehydrogenase (EC 1.1.1.31)		26.4011	1.65274	0.472523	3.49769	0.000469304	0.0016762	2.77567	9.24314	33.9997
Threonine dehydratase, catabolic (EC 4.3.1.19)		25.5767	1.6526	0.38309	4.31386	1.6043e-05	8.18674e-05	4.08689	9.92576	32.5078
Dihydrolipoamide dehydrogenase (EC 1.8.1.4)		200.924	1.64659	0.251778	6.53986	6.15751e-11	7.26791e-10	9.13859	77.3508	255.65
Ribosomal large subunit pseudouridine synthase C (EC 4.2.1.70)		109.455	1.63669	0.302189	5.41612	6.09061e-08	4.65091e-07	6.33246	40.6178	139.94
Pantothenate:Na+ symporter (TC 2.A.21.1.1)		5.23396	1.6209	0.488382	3.31893	0.000903645	0.00301995	2.52	1.16933	7.034
Acetoacetyl-CoA reductase (EC 1.1.1.36)		2.27614	1.61053	0.682112	2.3611	0.018221	0.0425657	1.37094	0.0872855	4.12776
Electron transport complex protein RnfC		24.9858	1.60897	0.614349	2.61898	0.00881935	0.0226517	1.6449	8.83946	32.1363
Dipeptide transport ATP-binding protein DppD (TC 3.A.1.5.2)		17.1248	1.60421	0.525228	3.0543	0.00225585	0.00678346	2.16855	5.82494	22.129
Glycerol-3-phosphate ABC transporter, permease protein UgpA (TC 3.A.1.1.3)		3.9035	1.60118	0.666202	2.40344	0.0162414	0.0384471	1.41514	0.803725	5.27625
Nucleotidase YfbR, HD superfamily		18.8264	1.59396	0.438889	3.63181	0.000281439	0.00107553	2.96838	7.35548	23.9064
Butyryl-CoA dehydrogenase (EC 1.3.99.2)		610.206	1.59282	0.231408	6.88315	5.85428e-12	7.58209e-11	10.1202	247.67	770.757
D-glycerate 2-kinase (EC 2.7.1.-)		9.41622	1.58677	0.46965	3.37863	0.000728478	0.00249321	2.60324	4.17969	11.7353
UDP-glucose dehydrogenase (EC 1.1.1.22)		427.478	1.56444	0.310463	5.03906	4.6783e-07	3.12554e-06	5.50508	176.35	538.692
Alpha-glucosidase (EC 3.2.1.20)		65.222	1.55646	0.422901	3.68044	0.000232834	0.000909353	3.04127	26.4332	82.3998
Lipid A export ATP-binding/permease protein MsbA		289.137	1.55596	0.258829	6.01151	1.838e-09	1.82133e-08	7.73961	119.116	364.432
1,4-alpha-glucan (glycogen) branching enzyme, GH-13-type (EC 2.4.1.18)		286.238	1.54377	0.329843	4.68033	2.86418e-06	1.69504e-05	4.77082	120.537	359.619
L-serine dehydratase, alpha subunit (EC 4.3.1.17)		42.1331	1.53856	0.632841	2.43119	0.0150493	0.0360455	1.44315	16.9001	53.3078
Phage integrase		9.06895	1.51974	0.633206	2.40008	0.0163916	0.038738	1.41186	2.69659	11.891
Adenylylsulfate kinase (EC 2.7.1.25)		101.109	1.51586	0.391195	3.87495	0.000106646	0.000452157	3.34471	41.5662	127.478
Cytochrome c oxidase polypeptide I (EC 1.9.3.1)		106.609	1.51463	0.422777	3.58257	0.000340224	0.00126944	2.89639	44.8865	133.943
proteasome regulatory subunit Rpt2		3.98	1.51137	0.626267	2.4133	0.0158086	0.0375268	1.42566	1.80749	4.94211
Transport ATP-binding protein CydC		48.9667	1.49141	0.480998	3.10065	0.00193097	0.00590234	2.22898	20.4516	61.5948
N-acetylglucosamine-6-phosphate deacetylase (EC 3.5.1.25)		123.688	1.47455	0.246716	5.97672	2.27671e-09	2.21992e-08	7.65366	53.4819	154.78
Dihydrolipoamide dehydrogenase of pyruvate dehydrogenase complex (EC 1.8.1.4)		166.681	1.45786	0.602983	2.41774	0.0156172	0.0371343	1.43022	74.2002	207.637
Zinc ABC transporter, periplasmic-binding protein ZnuA		38.8195	1.44474	0.581988	2.48242	0.0130495	0.0317554	1.49818	17.6449	78.7334
Glycerol kinase (EC 2.7.1.30)		237.378	1.43467	0.239086	6.00065	1.96527e-09	1.93843e-08	7.71255	103.66	296.596
Phosphocarrier protein of PTS system		74.7697	1.41625	0.615509	2.30093	0.0213954	0.0489613	1.31015	33.2728	93.1469
Bis(5'-nucleosyl)-tetraphosphatase (asymmetrical) (EC 3.6.1.17)		114.285	1.41059	0.32066	4.39902	1.08741e-05	5.69921e-05	4.24419	51.2839	142.186
NAD kinase (EC 2.7.1.23)		179.507	1.40667	0.244788	5.74646	9.11316e-09	8.20956e-08	7.08568	78.3175	224.319
Glutamate decarboxylase (EC 4.1.1.15)		2.91015	1.39856	0.565441	2.47339	0.0133839	0.032495	1.48818	0.68838	7.71244
Isovaleryl-CoA dehydrogenase (EC 1.3.99.10)		65.6118	1.38785	0.384085	3.61339	0.000302222	0.00114468	2.94131	28.8344	81.8989
Thymidine phosphorylase (EC 2.4.2.4)		181.737	1.37489	0.381223	3.60652	0.000310328	0.00117226	2.93098	83.5832	225.206
Phosphomannomutase (EC 5.4.2.8)		367.172	1.36104	0.223528	6.0889	1.1369e-09	1.16171e-08	7.9349	175.644	451.991
Copper-translocating P-type ATPase (EC 3.6.3.4)		621.981	1.34398	0.248327	5.41214	6.22748e-08	4.73e-07	6.32514	292.793	767.764
Pyruvate dehydrogenase E1 component beta subunit (EC 1.2.4.1)		190.637	1.34161	0.408334	3.28559	0.00101771	0.00335898	2.47379	90.5771	234.949
Septum formation protein Maf		37.5256	1.33349	0.318296	4.18947	2.79604e-05	0.000134468	3.87138	15.029	47.4883
Hydroxypyruvate reductase (EC 1.1.1.81)		54.0636	1.32895	0.367147	3.61968	0.00029497	0.0011192	2.95109	25.462	66.73
Electron transfer flavoprotein, alpha subunit		304.013	1.32436	0.284774	4.65055	3.3105e-06	1.92969e-05	4.71451	142.204	375.671
Ribose 5-phosphate isomerase A (EC 5.3.1.6)		48.4157	1.30433	0.257091	5.07342	3.90734e-07	2.64693e-06	5.57726	20.7113	60.6849
Purine nucleoside phosphorylase (EC 2.4.2.1)		338.714	1.27051	0.255241	4.97768	6.435e-07	4.17981e-06	5.37884	165.796	415.292
Serine/threonine protein kinase PrkC, regulator of stationary phase		495.615	1.26882	0.367784	3.4499	0.000560787	0.00196345	2.70698	246.879	605.77
Alpha-amylase (EC 3.2.1.1)		14.393	1.26722	0.415058	3.05312	0.00226477	0.00680068	2.16745	6.09817	18.0664
Diphosphomevalonate decarboxylase (EC 4.1.1.33)		25.3758	1.24187	0.424617	2.92468	0.00344809	0.009854	2.00639	11.5254	31.5096
Succinate dehydrogenase flavoprotein subunit (EC 1.3.99.1)		651.603	1.24142	0.190475	6.51749	7.1495e-11	8.41548e-10	9.07492	324.569	796.432
Argininosuccinate lyase (EC 4.3.2.1)		128.746	1.22966	0.239275	5.1391	2.76051e-07	1.9095e-06	5.71908	63.3178	157.721
Transcription regulator [contains diacylglycerol kinase catalytic domain]		77.2694	1.22485	0.53278	2.29898	0.0215063	0.0491623	1.30837	38.6837	94.3573
Succinyl-CoA:3-ketoacid-coenzyme A transferase subunit A (EC 2.8.3.5)		40.2071	1.22103	0.433197	2.81865	0.00482261	0.0131979	1.87949	19.9911	49.1599
Glutathione peroxidase (EC 1.11.1.9)		131.726	1.20972	0.363229	3.33047	0.000866992	0.00290886	2.53628	66.2798	160.709
Glucose-6-phosphate 1-dehydrogenase (EC 1.1.1.49)		269.509	1.18737	0.263699	4.50277	6.70739e-06	3.64543e-05	4.43825	137.91	327.789
Deoxyribose-phosphate aldolase (EC 4.1.2.4)		108.114	1.18736	0.313519	3.7872	0.000152352	0.000622407	3.20593	55.138	131.575
Chaperone protein DnaJ		338.745	1.14549	0.201634	5.68106	1.33862e-08	1.16169e-07	6.93491	180.126	408.991
Adenylate cyclase (EC 4.6.1.1)		183.006	1.14207	0.254232	4.49224	7.04767e-06	3.8061e-05	4.41952	96.7569	221.201
Heme A synthase, cytochrome oxidase biogenesis protein Cox15-CtaA		32.6565	1.14118	0.485777	2.34918	0.0188148	0.0437847	1.35868	23.5591	36.6854
Inorganic pyrophosphatase (EC 3.6.1.1)		181.324	1.13563	0.312143	3.63818	0.000274568	0.0010521	2.97794	94.1327	219.938
Hydroxyacylglutathione hydrolase (EC 3.1.2.6)		74.639	1.13503	0.245204	4.62891	3.67604e-06	2.11385e-05	4.67493	39.4881	90.2058
Cadmium-transporting ATPase (EC 3.6.3.3)		52.3102	1.11829	0.383246	2.91793	0.00352364	0.0100295	1.99872	27.8063	63.1619
Pyruvate dehydrogenase E1 component alpha subunit (EC 1.2.4.1)		143.081	1.11659	0.450341	2.47944	0.0131589	0.0320035	1.4948	77.4161	172.161
Selenoprotein O and cysteine-containing homologs		53.0458	1.10319	0.369509	2.98555	0.00283067	0.0082783	2.08206	28.6659	63.8426
Pyridoxamine 5'-phosphate oxidase (EC 1.4.3.5)		43.2299	1.10155	0.355028	3.1027	0.00191761	0.0058657	2.23168	27.647	50.1309
Prolyl endopeptidase (EC 3.4.21.26)		54.544	1.09542	0.437357	2.50462	0.0122582	0.0301223	1.52111	33.9566	63.6612
Deoxyribodipyrimidine photolyase (EC 4.1.99.3)		48.3252	1.09057	0.352691	3.09215	0.00198713	0.00605231	2.21808	25.6564	58.3642
HtrA protease/chaperone protein		192.538	1.08904	0.379153	2.87231	0.00407481	0.0113631	1.9445	104.87	231.362
NAD-dependent malic enzyme (EC 1.1.1.38)		75.9395	1.08188	0.314664	3.43819	0.00058561	0.00204197	2.68995	40.9417	91.4385
Transport ATP-binding protein CydCD		12.8575	1.07221	0.440197	2.43574	0.0148612	0.0357154	1.44714	6.81543	15.5333
Glycerol uptake facilitator protein		146.071	1.00943	0.354087	2.85079	0.00436111	0.0120745	1.91813	83.5673	173.752
Cell division protein FtsI [Peptidoglycan synthetase] (EC 2.4.1.129)		356.972	-1.00184	0.336713	-2.97536	0.00292642	0.00851158	2.06999	543.299	274.455
Glucosamine--fructose-6-phosphate aminotransferase [isomerizing] (EC 2.6.1.16)		202.375	-1.0062	0.434808	-2.31414	0.0206603	0.0475343	1.32299	308.933	155.184
GTP-binding protein TypA/BipA		426.395	-1.00833	0.421629	-2.39151	0.016779	0.0395221	1.40316	652.171	326.408
Tyrosyl-tRNA synthetase (EC 6.1.1.1)		200.284	-1.01064	0.28952	-3.49075	0.000481665	0.00171174	2.76656	304.628	154.074
DNA recombination and repair protein RecF		86.9608	-1.01755	0.436745	-2.32984	0.0198145	0.0458358	1.3388	132.181	66.9346
Ribokinase (EC 2.7.1.15)		28.3933	-1.02726	0.346789	-2.9622	0.0030545	0.00881791	2.05463	42.4993	22.1463
Holliday junction DNA helicase RuvB		131.695	-1.03341	0.242433	-4.26267	2.02001e-05	0.000100435	3.99812	199.83	101.522
Translation elongation factor LepA		214.811	-1.03544	0.349365	-2.96377	0.00303893	0.00878487	2.05626	329.766	163.902
DNA polymerase III subunits gamma and tau (EC 2.7.7.7)		125.186	-1.03988	0.418611	-2.48412	0.0129872	0.03164	1.49976	192.864	95.2145
GTP-binding protein HflX		124.927	-1.04686	0.282624	-3.70405	0.000212182	0.000836362	3.07761	190.542	95.869
GTP-binding and nucleic acid-binding protein YchF		144.476	-1.05225	0.438476	-2.39978	0.0164048	0.0387399	1.41184	223.508	109.476
Cob(I)alamin adenosyltransferase PduO (EC 2.5.1.17)		11.0976	-1.05523	0.439781	-2.39945	0.0164197	0.0387399	1.41184	17.2107	8.39039
Phosphoserine phosphatase (EC 3.1.3.3)		69.3245	-1.05635	0.406767	-2.59694	0.00940584	0.0239416	1.62085	106.251	52.9715
Porphobilinogen deaminase (EC 2.5.1.61)		48.8515	-1.06841	0.450383	-2.37223	0.0176809	0.0413718	1.3833	75.7703	36.9303
RNA polymerase sigma factor RpoD		331.447	-1.07066	0.422676	-2.53306	0.0113072	0.0281754	1.55013	518.33	248.684
Serine acetyltransferase (EC 2.3.1.30)		52.1987	-1.07694	0.462781	-2.32711	0.0199592	0.0460954	1.33634	81.0438	39.4245
Putrescine transport ATP-binding protein PotA (TC 3.A.1.11.1)		67.7925	-1.08453	0.417862	-2.59542	0.00944745	0.0240332	1.61919	103.841	51.8282
Excinuclease ABC subunit A		169.82	-1.08548	0.399719	-2.7156	0.00661564	0.0175743	1.75512	265.979	127.235
Alkanesulfonates ABC transporter ATP-binding protein		12.8641	-1.09698	0.41504	-2.64308	0.00821558	0.0212419	1.67281	19.4411	9.95138
Membrane-associated zinc metalloprotease		123.856	-1.09832	0.441541	-2.48746	0.0128659	0.0314343	1.5026	194.584	92.5335
Replicative DNA helicase (EC 3.6.1.-)		45.1561	-1.10141	0.438269	-2.51309	0.011968	0.0294944	1.53026	69.5136	34.3692
ATP-dependent Clp protease proteolytic subunit (EC 3.4.21.92)		216.07	-1.10332	0.435746	-2.53202	0.0113408	0.0282262	1.54935	341.558	160.497
Prolipoprotein diacylglyceryl transferase (EC 2.4.99.-)		67.7666	-1.11579	0.441994	-2.52445	0.0115881	0.0287743	1.54099	107.089	50.3525
Polyphosphate kinase (EC 2.7.4.1)		99.6837	-1.11685	0.376806	-2.96399	0.0030368	0.00878465	2.05628	154.935	75.2151
ABC-type hemin transport system, ATPase component		6.15247	-1.11826	0.466018	-2.3996	0.0164129	0.0387399	1.41184	8.49344	5.11576
NADP-dependent malic enzyme (EC 1.1.1.40)		120.409	-1.11847	0.416095	-2.68803	0.00718759	0.0189168	1.72315	188.291	90.3475
SSU ribosomal protein S9p (S16e)		404.857	-1.11993	0.487888	-2.29546	0.0217066	0.0495935	1.30458	644.829	298.584
Translation elongation factor Tu		1707.93	-1.12096	0.369073	-3.03723	0.00238761	0.00713938	2.14634	2726.88	1256.68
LSU ribosomal protein L14p (L23e)		368.515	-1.12422	0.4764	-2.35983	0.0182835	0.0426883	1.36969	588.04	271.297
Peptide chain release factor 2		138.611	-1.13011	0.413824	-2.73089	0.00631631	0.0168316	1.77387	220.268	102.449
Heat shock protein 60 family co-chaperone GroES		105.819	-1.13782	0.475136	-2.39473	0.0166324	0.0391984	1.40673	168.132	78.2236
S-formylglutathione hydrolase (EC 3.1.2.12)		11.7944	-1.13882	0.478966	-2.37767	0.0174224	0.0407895	1.38945	17.159	9.41864
Magnesium and cobalt efflux protein CorC		56.9879	-1.13914	0.428744	-2.65692	0.0078859	0.0205516	1.68715	86.9135	43.735
DNA recombination protein RmuC		32.7939	-1.14192	0.466101	-2.44994	0.0142878	0.0344931	1.46227	51.9662	24.3033
UDP-N-acetylmuramate--alanine ligase (EC 6.3.2.8)		158.178	-1.156	0.447007	-2.58608	0.00970737	0.0246062	1.60895	254.469	115.534
Phosphoglucosamine mutase (EC 5.4.2.10)		156.134	-1.15846	0.42387	-2.73306	0.00627489	0.0167422	1.77619	250.951	114.144
Type I restriction-modification system, DNA-methyltransferase subunit M (EC 2.1.1.72)		54.3254	-1.16115	0.431436	-2.69137	0.00711602	0.0187516	1.72696	87.0756	39.8217
Riboflavin kinase (EC 2.7.1.26)		89.7297	-1.16215	0.446451	-2.60309	0.00923864	0.0235865	1.62734	144.206	65.6045
Glucokinase (EC 2.7.1.2)		69.9455	-1.16278	0.458785	-2.53448	0.0112613	0.0280846	1.55153	112.496	51.1016
tRNA delta(2)-isopentenylpyrophosphate transferase (EC 2.5.1.8)		113.809	-1.17578	0.222407	-5.28662	1.24598e-07	8.95298e-07	6.04803	178.219	85.2845
ThiJ/PfpI family protein		33.058	-1.17857	0.501104	-2.35194	0.0186758	0.0435089	1.36142	52.2316	24.5669
NADH pyrophosphatase (EC 3.6.1.22)		22.7271	-1.19216	0.332815	-3.58206	0.000340897	0.00127083	2.89591	35.5638	17.0422
FIG000859: hypothetical protein		108.13	-1.19269	0.407937	-2.92372	0.00345881	0.00987802	2.00533	175.622	78.2407
RecA protein		198.36	-1.19916	0.454827	-2.63651	0.00837636	0.0215921	1.66571	323.647	142.876
Ferric uptake regulation protein FUR		92.5424	-1.20509	0.477785	-2.52224	0.0116611	0.0289013	1.53908	151.155	66.5856
D-serine/D-alanine/glycine transporter		56.4345	-1.21482	0.494047	-2.45892	0.0139355	0.0337381	1.47188	92.4665	40.4774
Lipoate synthase		93.3509	-1.21485	0.426568	-2.84797	0.00439996	0.0121584	1.91512	153.531	66.6997
Transcription termination protein NusA		286.747	-1.21555	0.443173	-2.74282	0.00609134	0.0162831	1.78826	471.198	205.061
N-acetylglucosamine-1-phosphate uridyltransferase (EC 2.7.7.23)		119.213	-1.22238	0.408454	-2.99271	0.00276513	0.00812007	2.09044	195.804	85.2945
Formamidopyrimidine-DNA glycosylase (EC 3.2.2.23)		25.9197	-1.22499	0.399257	-3.06816	0.0021538	0.00650875	2.1865	42.5965	18.5342
Thioredoxin reductase (EC 1.8.1.9)		316.321	-1.2266	0.374868	-3.27208	0.00106758	0.00349919	2.45603	524.235	224.245
Exodeoxyribonuclease III (EC 3.1.11.2)		263.139	-1.22746	0.246023	-4.98921	6.0628e-07	3.96221e-06	5.40206	431.426	188.612
Methionine ABC transporter ATP-binding protein		91.1535	-1.22844	0.36023	-3.41017	0.00064923	0.00224179	2.64941	149.025	65.5246
Pantoate--beta-alanine ligase (EC 6.3.2.1)		37.8857	-1.22964	0.478291	-2.57091	0.0101431	0.0255737	1.59221	62.3958	27.0312
Protein YicC		19.4569	-1.23299	0.486918	-2.53224	0.0113338	0.0282252	1.54936	31.1142	14.2944
ATPase, AFG1 family		16.7181	-1.24355	0.383284	-3.24446	0.00117673	0.00381585	2.41841	24.8963	13.0963
Superoxide dismutase [Fe] (EC 1.15.1.1)		159.607	-1.25239	0.497814	-2.51578	0.0118768	0.0293502	1.53239	266.057	112.465
Cytochrome d ubiquinol oxidase subunit II (EC 1.10.3.-)		80.2941	-1.25402	0.517308	-2.42413	0.0153452	0.0365694	1.43688	133.872	56.5668
DNA gyrase subunit B (EC 5.99.1.3)		295.866	-1.25936	0.393635	-3.1993	0.00137762	0.00440032	2.35652	493.581	208.307
Transcription elongation factor GreA		78.0064	-1.26034	0.478655	-2.63309	0.00846118	0.0217975	1.66159	129.597	55.159
Spermidine synthase (EC 2.5.1.16)		71.819	-1.26198	0.332747	-3.79261	0.00014907	0.000610239	3.2145	117.998	51.3682
Cell division protein FtsW		133.692	-1.26202	0.435896	-2.89523	0.00378884	0.0106987	1.97067	223.081	94.1053
D-lactate dehydrogenase (EC 1.1.1.28)		24.6549	-1.26801	0.490634	-2.58443	0.00975396	0.0247096	1.60713	40.7635	17.5212
SOS-response repressor and protease LexA (EC 3.4.21.88)		79.647	-1.26939	0.456136	-2.78292	0.00538723	0.0145636	1.83673	132.786	56.1138
2,4-dienoyl-CoA reductase [NADPH] (EC 1.3.1.34)		17.2671	-1.27146	0.544355	-2.33572	0.0195058	0.0451986	1.34488	27.965	12.5295
2-oxoglutarate dehydrogenase E1 component (EC 1.2.4.2)		167.073	-1.27406	0.478157	-2.66453	0.0077097	0.0201788	1.69511	278.232	117.846
IMP cyclohydrolase (EC 3.5.4.10)		65.5593	-1.276	0.440054	-2.89965	0.00373582	0.0105559	1.9765	109.246	46.2122
Undecaprenyl pyrophosphate synthetase (EC 2.5.1.31)		122.31	-1.27807	0.275973	-4.63116	3.63619e-06	2.09376e-05	4.67907	205.018	85.6827
N-acetylneuraminate synthase (EC 2.5.1.56)		51.1687	-1.28012	0.422253	-3.03165	0.00243223	0.00725753	2.13921	86.153	35.6756
Two-component system response regulator QseB		19.0842	-1.28112	0.493254	-2.59728	0.0093964	0.0239319	1.62102	29.8412	14.3204
tRNA pseudouridine 13 synthase (EC 4.2.1.-)		14.9452	-1.28309	0.491992	-2.60796	0.00910839	0.0232958	1.63272	21.9774	11.831
3-isopropylmalate dehydrogenase (EC 1.1.1.85)		18.1955	-1.28995	0.42885	-3.00791	0.00263047	0.00778364	2.10882	30.05	12.9456
Pantothenate kinase (EC 2.7.1.33)		14.5599	-1.29069	0.552593	-2.33569	0.0195072	0.0451986	1.34488	23.4024	10.6439
Nitrate/nitrite sensor protein (EC 2.7.3.-)		15.2355	-1.29285	0.48984	-2.63933	0.00830698	0.0214391	1.66879	24.9484	10.9341
Ribonuclease HII (EC 3.1.26.4)		31.0315	-1.29904	0.406161	-3.19835	0.00138216	0.00440493	2.35606	51.8769	21.8
ATP-dependent Clp protease ATP-binding subunit ClpA		357.226	-1.29988	0.460307	-2.82394	0.00474368	0.0130153	1.88554	605.445	247.3
Cysteine synthase (EC 2.5.1.47)		123.059	-1.30027	0.363513	-3.57696	0.000347618	0.00128912	2.88971	207.212	85.7909
6-phosphogluconolactonase (EC 3.1.1.31), eukaryotic type		8.3206	-1.30072	0.47842	-2.71879	0.00655204	0.0174162	1.75905	11.8239	6.76913
UDP-N-acetylglucosamine--N-acetylmuramyl-(pentapeptide) pyrophosphoryl-undecaprenol N-acetylglucosamine transferase (EC 2.4.1.227)		73.395	-1.30265	0.447143	-2.91328	0.00357657	0.0101598	1.99311	124.102	50.9388
Heat shock protein 60 family chaperone GroEL		864.07	-1.30284	0.456741	-2.85246	0.00433818	0.0120189	1.92014	1467.39	596.884
Methionine aminopeptidase (EC 3.4.11.18)		261.493	-1.30815	0.26073	-5.01727	5.24099e-07	3.47307e-06	5.45929	441.98	181.563
Transcription termination protein NusB		100.863	-1.30921	0.491217	-2.66523	0.0076935	0.0201488	1.69575	170.929	69.8336
Outer membrane protein assembly factor YaeT precursor		93.3139	-1.30959	0.472843	-2.76961	0.00561234	0.0151069	1.82083	156.045	65.5329
Threonine synthase (EC 4.2.3.1)		62.6211	-1.30997	0.374006	-3.50254	0.000460848	0.00164876	2.78284	105.606	43.5848
Cell division protein MraZ		176.195	-1.31106	0.519833	-2.52208	0.0116663	0.0289013	1.53908	298.957	121.829
Alkylated DNA repair protein AlkB		8.18977	-1.31483	0.573375	-2.29314	0.0218397	0.0498441	1.30239	13.5957	5.79574
Allophanate hydrolase 2 subunit 2 (EC 3.5.1.54)		19.3183	-1.32111	0.550324	-2.4006	0.0163683	0.0387044	1.41224	32.7301	13.3788
Lipoprotein releasing system transmembrane protein LolE		8.14176	-1.32143	0.57268	-2.30745	0.0210295	0.0482535	1.31647	12.6997	6.12325
Citrate synthase (si) (EC 2.3.3.1)		67.0124	-1.32351	0.440217	-3.0065	0.00264271	0.007809	2.1074	112.286	46.9628
Multiple sugar ABC transporter, ATP-binding protein		27.8946	-1.32407	0.544224	-2.43295	0.0149763	0.0359313	1.44453	47.3622	19.2733
Electron transfer flavoprotein-ubiquinone oxidoreductase (EC 1.5.5.1)		132.25	-1.32454	0.377674	-3.50709	0.000453041	0.00162766	2.78844	222.147	92.4383
Histidine ammonia-lyase (EC 4.3.1.3)		47.7642	-1.32754	0.484562	-2.73966	0.00615025	0.0164302	1.78436	81.1925	32.9602
Glycyl-tRNA synthetase alpha chain (EC 6.1.1.14)		50.0441	-1.33119	0.519857	-2.56068	0.0104466	0.0262769	1.58043	84.7648	34.6677
Paraquat-inducible protein B		29.8576	-1.33447	0.554131	-2.40823	0.0160302	0.0380088	1.42012	49.4761	21.1695
Shikimate kinase I (EC 2.7.1.71)		37.8124	-1.33895	0.403056	-3.32198	0.000893796	0.00298984	2.52435	63.6717	26.3605
Cell envelope-associated transcriptional attenuator LytR-CpsA-Psr, subfamily F2 (as in PMID19099556)		74.9285	-1.34035	0.584137	-2.29458	0.0217571	0.0496821	1.3038	128.765	51.0865
Cyclopropane-fatty-acyl-phospholipid synthase (EC 2.1.1.79)		17.83	-1.34064	0.527707	-2.5405	0.0110695	0.0277057	1.55743	29.6159	12.6105
ATP-dependent DNA helicase Rep		23.0961	-1.34084	0.486927	-2.75368	0.00589297	0.0158024	1.80128	36.2183	17.2848
Phosphate transport system permease protein PstC (TC 3.A.1.7.1)		28.4591	-1.34362	0.420218	-3.19742	0.00138663	0.00441586	2.35498	48.2219	19.7069
DNA polymerase III beta subunit (EC 2.7.7.7)		112.242	-1.34787	0.427706	-3.15138	0.001625	0.00506401	2.29551	191.354	77.2066
Carbonic anhydrase (EC 4.2.1.1)		57.5436	-1.34859	0.421559	-3.19905	0.0013788	0.00440081	2.35647	98.1315	39.569
Imidazole glycerol phosphate synthase cyclase subunit (EC 4.1.3.-)		10.2512	-1.34884	0.508433	-2.65293	0.00797974	0.0207327	1.68334	17.1133	7.2123
Acyl carrier protein		247.268	-1.34896	0.414913	-3.25118	0.00114926	0.00374676	2.42634	424.273	168.879
Topoisomerase IV subunit A (EC 5.99.1.-)		131.151	-1.34931	0.415531	-3.24719	0.0011655	0.00379098	2.42125	224.402	89.8547
Catalase (EC 1.11.1.6)		390.656	-1.35222	0.241185	-5.60656	2.06386e-08	1.72096e-07	6.76423	670.654	266.657
Molybdenum cofactor biosynthesis protein MoaA		38.4353	-1.35401	0.473454	-2.85987	0.0042382	0.0117878	1.92857	64.4564	26.9116
Nitrogen regulation protein NR(II) (EC 2.7.3.-)		7.1712	-1.36244	0.591913	-2.30175	0.0213491	0.0488816	1.31085	11.8544	5.09722
S-ribosylhomocysteine lyase (EC 4.4.1.21)		27.254	-1.36654	0.554547	-2.46425	0.0137302	0.033279	1.47783	46.5771	18.6966
Aspartate aminotransferase (EC 2.6.1.1)		232.628	-1.36872	0.31963	-4.28218	1.85069e-05	9.27742e-05	4.03257	401.726	157.741
Chorismate synthase (EC 4.2.3.5)		61.5261	-1.38306	0.427874	-3.23239	0.00122759	0.00397174	2.40102	105.522	42.0421
Cytochrome c oxidase polypeptide II (EC 1.9.3.1)		28.0398	-1.38307	0.431619	-3.20437	0.00135358	0.0043333	2.36318	48.7281	18.8778
1-hydroxy-2-methyl-2-(E)-butenyl 4-diphosphate synthase (EC 1.17.7.1)		62.4865	-1.38781	0.473076	-2.93359	0.00335069	0.00960767	2.01738	107.686	42.4697
ADP-heptose--lipooligosaccharide heptosyltransferase II (EC 2.4.1.-)		15.5618	-1.3879	0.542425	-2.5587	0.0105066	0.0263966	1.57845	26.1126	10.8893
Diaminopimelate decarboxylase (EC 4.1.1.20)		62.016	-1.39511	0.367499	-3.79623	0.000146915	0.000602509	3.22004	106.092	42.4967
Histidinol-phosphate aminotransferase (EC 2.6.1.9)		22.2271	-1.40144	0.458073	-3.05942	0.00221765	0.00668274	2.17505	37.4239	15.4971
Apolipoprotein N-acyltransferase (EC 2.3.1.-)		17.1111	-1.40319	0.461313	-3.04174	0.00235215	0.00704201	2.1523	29.2181	11.7494
Periplasmic nitrate reductase precursor (EC 1.7.99.4)		10.151	-1.40889	0.609575	-2.31127	0.0208182	0.0478201	1.32039	16.9922	7.12136
N-succinyl-L,L-diaminopimelate desuccinylase (EC 3.5.1.18)		16.7359	-1.41071	0.513631	-2.74655	0.00602264	0.0161298	1.79237	29.243	11.197
Preprotein translocase subunit SecG (TC 3.A.5.1.1)		64.4068	-1.41157	0.574676	-2.45628	0.0140382	0.0339098	1.46968	111.877	43.3845
CobN component of cobalt chelatase involved in B12 biosynthesis		22.8181	-1.41273	0.497194	-2.8414	0.00449159	0.0123955	1.90674	38.7035	15.7832
Dihydrolipoamide dehydrogenase of 2-oxoglutarate dehydrogenase (EC 1.8.1.4)		52.7848	-1.41322	0.480207	-2.94294	0.00325108	0.0093411	2.0296	88.3849	37.019
Ribonuclease PH (EC 2.7.7.56)		22.6053	-1.41361	0.442609	-3.19382	0.00140404	0.00446463	2.35021	39.2198	15.2475
Muramoyltetrapeptide carboxypeptidase (EC 3.4.17.13)		13.2632	-1.414	0.446672	-3.16563	0.0015475	0.00484846	2.3144	23.0127	8.94548
FIG000233: metal-dependent hydrolase		65.1113	-1.41484	0.458611	-3.08505	0.00203517	0.00618535	2.20864	112.323	44.2031
Putative Holliday junction resolvase (EC 3.1.-.-)		134.869	-1.42422	0.556758	-2.55807	0.0105256	0.0264288	1.57792	237.978	89.2069
1-acyl-sn-glycerol-3-phosphate acyltransferase (EC 2.3.1.51)		76.5924	-1.42455	0.250525	-5.68628	1.29838e-08	1.12906e-07	6.94728	132.552	51.8105
Rod shape-determining protein MreB		109.774	-1.42596	0.486514	-2.93098	0.00337894	0.00967586	2.01431	192.654	73.0703
Ferric iron ABC transporter, iron-binding protein		51.5698	-1.42956	0.483619	-2.95598	0.00311681	0.00897954	2.04675	88.4431	35.2401
Propionate catabolism operon regulatory protein PrpR		4.99513	-1.43121	0.615396	-2.32567	0.020036	0.0461977	1.33538	8.50948	3.43878
Uroporphyrinogen-III synthase (EC 4.2.1.75)		25.8997	-1.43611	0.493122	-2.91228	0.00358796	0.0101786	1.99231	45.3191	17.2997
Para-aminobenzoate synthase, amidotransferase component (EC 2.6.1.85)		12.7449	-1.43751	0.557828	-2.57698	0.00996687	0.0252041	1.59853	22.2588	8.53154
Protein involved in catabolism of external DNA		10.1163	-1.44253	0.593604	-2.43012	0.0150939	0.0360914	1.4426	16.7597	7.17427
GTP cyclohydrolase II (EC 3.5.4.25)		87.0356	-1.44476	0.41748	-3.46067	0.000538826	0.0018959	2.72218	152.012	58.2605
Glutamate-ammonia-ligase adenylyltransferase (EC 2.7.7.42)		28.7443	-1.44552	0.446181	-3.23975	0.00119633	0.00387351	2.41189	48.9994	19.7742
Ribosomal large subunit pseudouridine synthase A (EC 4.2.1.70)		17.9906	-1.44684	0.535874	-2.69996	0.00693484	0.0183651	1.73601	27.7528	13.6673
4-diphosphocytidyl-2-C-methyl-D-erythritol kinase (EC 2.7.1.148)		65.849	-1.44756	0.437273	-3.31042	0.000931562	0.00310571	2.50784	115.291	43.9535
DNA polymerase III delta prime subunit (EC 2.7.7.7)		36.4108	-1.44884	0.450814	-3.21382	0.00130981	0.00420581	2.37615	64.8256	23.8272
Uncharacterized protein ImpH/VasB		3.76958	-1.45311	0.5995	-2.42386	0.0153564	0.0365756	1.43681	6.14192	2.71897
Polyhydroxyalkanoic acid synthase		29	-1.45697	0.510465	-2.8542	0.00431455	0.0119612	1.92223	51.2825	19.1321
Chaperonin (heat shock protein 33)		33.4045	-1.46092	0.613317	-2.38199	0.0172193	0.040425	1.39335	59.452	21.8691
Methionine ABC transporter substrate-binding protein		90.7861	-1.46244	0.425694	-3.43542	0.000591638	0.00205962	2.68621	159.993	60.1371
Leucine-responsive regulatory protein, regulator for leucine (or lrp) regulon and high-affinity branched-chain amino acid transport system		17.5844	-1.46249	0.595238	-2.45699	0.0140108	0.0338819	1.47003	30.3125	11.9477
Thiol:disulfide interchange protein DsbC		12.6722	-1.46393	0.626158	-2.33795	0.0193896	0.0449996	1.34679	21.701	8.67378
Urease accessory protein UreG		15.1213	-1.46517	0.607874	-2.41031	0.0159388	0.0378148	1.42234	26.8975	9.90617
ADP-ribose pyrophosphatase (EC 3.6.1.13)		45.9552	-1.46562	0.404838	-3.62027	0.000294301	0.00111766	2.95169	80.9433	30.4605
Glutamate 5-kinase (EC 2.7.2.11)		33.0481	-1.47008	0.461759	-3.18367	0.00145423	0.00459678	2.33755	58.7846	21.6505
N-acetylmuramoyl-L-alanine amidase (EC 3.5.1.28)		185.837	-1.47175	0.457917	-3.21401	0.00130895	0.00420581	2.37615	332.429	120.917
Acetolactate synthase large subunit (EC 2.2.1.6)		140.861	-1.47455	0.272272	-5.41571	6.10465e-08	4.65329e-07	6.33224	248.813	93.053
Glyoxylate carboligase (EC 4.1.1.47)		10.6851	-1.47644	0.603513	-2.4464	0.014429	0.0347945	1.45849	18.7901	7.09576
UDP-3-O-[3-hydroxymyristoyl] glucosamine N-acyltransferase (EC 2.3.1.-)		47.6754	-1.47728	0.481353	-3.06902	0.00214762	0.0064947	2.18744	84.5776	31.3331
Rod shape-determining protein MreC		66.2424	-1.48035	0.490063	-3.02074	0.00252155	0.00747692	2.12628	118.084	43.2837
Gamma-glutamyltranspeptidase (EC 2.3.2.2)		30.7722	-1.48042	0.493452	-3.00013	0.00269867	0.00794132	2.10011	54.3994	20.3087
Phosphoribosylglycinamide formyltransferase 2 (EC 2.1.2.-)		13.5475	-1.48667	0.519647	-2.86092	0.00422416	0.0117565	1.92972	23.1471	9.29618
Flagellar hook protein FlgE		17.778	-1.49005	0.62601	-2.38024	0.0173016	0.0405511	1.392	28.4862	13.0358
Queuosine Biosynthesis QueE Radical SAM		32.8884	-1.4956	0.530756	-2.81787	0.00483429	0.0132129	1.879	57.0438	22.191
Topoisomerase IV subunit B (EC 5.99.1.-)		108.528	-1.50017	0.374191	-4.0091	6.09513e-05	0.000272522	3.5646	195.398	70.0571
TonB-dependent receptor		602.244	-1.50223	0.47098	-3.1896	0.00142471	0.00452026	2.34484	1091.15	385.729
Cobalt-zinc-cadmium resistance protein CzcD		26.8989	-1.50289	0.360473	-4.16922	3.05638e-05	0.000145404	3.83742	47.508	17.772
Glutaredoxin-related protein		17.4073	-1.50553	0.55653	-2.70522	0.006826	0.0181106	1.74207	29.9271	11.8628
Xanthine and CO dehydrogenases maturation factor, XdhC/CoxF family		16.0312	-1.50587	0.608767	-2.47364	0.0133745	0.0324908	1.48824	28.5027	10.5081
Glucose-1-phosphate thymidylyltransferase (EC 2.7.7.24)		61.0265	-1.50732	0.463518	-3.25191	0.00114632	0.00374003	2.42713	109.406	39.6012
UDP-N-acetylmuramoylalanine--D-glutamate ligase (EC 6.3.2.9)		110.786	-1.51258	0.441416	-3.42665	0.000611066	0.00212551	2.67254	200.502	71.0553
Queuosine biosynthesis QueD, PTPS-I		14.0527	-1.5153	0.498196	-3.04158	0.0023534	0.00704201	2.1523	24.8597	9.26673
Nucleoside-diphosphate sugar epimerase/dehydratase		4.54508	-1.51619	0.604977	-2.5062	0.0122036	0.0300056	1.5228	7.43688	3.26443
UPF0434 protein YcaR		4.40249	-1.51685	0.63687	-2.38172	0.0172319	0.0404323	1.39327	6.99763	3.25321
Potassium uptake protein TrkH		42.9552	-1.51767	0.509894	-2.97644	0.00291618	0.00848759	2.07122	76.2235	28.2221
Hypothetical protein YggS, proline synthase co-transcribed bacterial homolog PROSC		106.894	-1.51887	0.461433	-3.29164	0.000996042	0.00329514	2.48213	193.936	68.3463
Twin-arginine translocation protein TatA		8.78477	-1.51963	0.574676	-2.64433	0.0081854	0.0211895	1.67388	15.6083	5.76293
Alkanesulfonates transport system permease protein		10.4321	-1.52144	0.56263	-2.70415	0.00684793	0.0181575	1.74094	18.4075	6.90016
Respiratory nitrate reductase alpha chain (EC 1.7.99.4)		118.415	-1.52165	0.487623	-3.12054	0.00180522	0.00556992	2.25415	214.81	75.7262
Aerotaxis sensor receptor protein		10.3977	-1.52521	0.603391	-2.52773	0.0114802	0.0285232	1.5448	18.8036	6.67512
Respiratory nitrate reductase beta chain (EC 1.7.99.4)		57.4169	-1.5263	0.528652	-2.88716	0.00388742	0.0109047	1.96238	105.115	36.2936
Aconitate hydratase (EC 4.2.1.3)		121.462	-1.52819	0.436106	-3.50416	0.000458046	0.00164149	2.78476	220.848	77.4478
Peptidyl-tRNA hydrolase (EC 3.1.1.29)		66.371	-1.52961	0.396415	-3.85861	0.000114033	0.000480133	3.31864	116.911	43.9891
Branched-chain amino acid aminotransferase (EC 2.6.1.42)		148.308	-1.53446	0.438292	-3.50101	0.000463497	0.00165685	2.78072	268.381	95.1329
DNA-binding protein HU-beta		65.1738	-1.53605	0.604255	-2.54206	0.0110202	0.0276055	1.559	117.531	41.9871
NADP-specific glutamate dehydrogenase (EC 1.4.1.4)		169.763	-1.53722	0.394769	-3.89397	9.86153e-05	0.000422858	3.37381	309.636	107.82
Pyridoxine biosynthesis glutamine amidotransferase, glutaminase subunit (EC 2.4.2.-)		22.4783	-1.53796	0.600754	-2.56005	0.0104656	0.0263091	1.57989	40.8675	14.3345
N-acetyl-gamma-glutamyl-phosphate reductase (EC 1.2.1.38)		19.2637	-1.5389	0.428756	-3.58921	0.000331677	0.00124189	2.90592	34.6783	12.4373
Histidine ABC transporter, ATP-binding protein HisP (TC 3.A.1.3.1)		11.7283	-1.54099	0.542935	-2.83826	0.00453606	0.012494	1.9033	20.5963	7.801
Phosphoenolpyruvate synthase (EC 2.7.9.2)		136.724	-1.54117	0.532419	-2.89466	0.00379568	0.0107109	1.97018	247.404	87.7079
Cysteinyl-tRNA synthetase related protein		40.5667	-1.54552	0.622154	-2.48415	0.0129863	0.03164	1.49976	74.076	25.7269
Glycogen debranching enzyme (EC 3.2.1.-)		62.5312	-1.54558	0.478412	-3.23065	0.00123511	0.00399303	2.3987	116.044	38.8325
Dihydrodipicolinate synthase (EC 4.2.1.52)		83.3073	-1.54756	0.341513	-4.53147	5.85747e-06	3.21633e-05	4.49264	150.573	53.5183
ADP-heptose synthase (EC 2.7.-.-)		22.1859	-1.54776	0.494067	-3.1327	0.00173207	0.00537143	2.26991	38.6916	14.8762
(3R)-hydroxymyristoyl-[acyl carrier protein] dehydratase (EC 4.2.1.-)		78.1521	-1.54839	0.507367	-3.05182	0.00227459	0.00682537	2.16587	142.158	49.8065
RNA polymerase sigma-70 factor		10.6005	-1.55597	0.640256	-2.43023	0.0150893	0.0360914	1.4426	19.5168	6.65182
Zinc uptake regulation protein ZUR		30.4822	-1.5572	0.525604	-2.96269	0.0030496	0.00880973	2.05504	56.6843	18.8785
Ferric iron ABC transporter, permease protein		15.9297	-1.55826	0.549697	-2.83477	0.00458585	0.0126067	1.8994	28.9513	10.163
Membrane fusion protein of RND family multidrug efflux pump		23.5731	-1.56149	0.578579	-2.69884	0.00695813	0.0184153	1.73482	41.647	15.5689
Mlr7403 protein		13.0183	-1.56338	0.62233	-2.51213	0.0120004	0.029557	1.52934	22.3033	8.90643
4-hydroxy-3-methylbut-2-enyl diphosphate reductase (EC 1.17.1.2)		37.1835	-1.56836	0.442454	-3.54468	0.000393092	0.00143651	2.84269	67.9934	23.5392
D-glycerate transporter (predicted)		6.3651	-1.57278	0.638508	-2.46321	0.01377	0.0333565	1.47682	11.3923	4.13878
Inner membrane protein CreD		4.17954	-1.57537	0.683738	-2.30406	0.0212192	0.0486102	1.31327	6.54239	3.13313
Amidophosphoribosyltransferase (EC 2.4.2.14)		103.419	-1.57783	0.412988	-3.82052	0.000133173	0.000553069	3.25722	189.799	65.165
Iron-sulfur cluster assembly protein SufB		189.896	-1.58113	0.47371	-3.33776	0.000844558	0.00283883	2.54686	351.237	118.444
Permease of the drug/metabolite transporter (DMT) superfamily		92.8959	-1.58283	0.397433	-3.98263	6.81576e-05	0.000300331	3.5224	171.412	58.1247
Dihydroneopterin aldolase (EC 4.1.2.25)		26.0245	-1.58375	0.503477	-3.14562	0.00165733	0.00515089	2.28812	47.5064	16.511
3-deoxy-manno-octulosonate cytidylyltransferase (EC 2.7.7.38)		20.337	-1.59289	0.564337	-2.82258	0.0047639	0.013054	1.88426	36.4595	13.197
Ribonuclease BN (EC 3.1.-.-)		57.8279	-1.59468	0.33973	-4.69396	2.67967e-06	1.59026e-05	4.79853	106.326	36.35
Cystathionine gamma-lyase (EC 4.4.1.1)		16.2525	-1.60009	0.349583	-4.57713	4.71389e-06	2.64288e-05	4.57792	29.9786	10.1737
L-proline glycine betaine ABC transport system permease protein ProV (TC 3.A.1.12.1)		38.4032	-1.60073	0.419145	-3.81903	0.000133977	0.000555328	3.25545	67.9804	25.3047
Transcription termination factor Rho		229.792	-1.60441	0.447791	-3.58293	0.000339758	0.00126881	2.8966	427.792	142.106
Nucleoside diphosphate kinase (EC 2.7.4.6)		60.848	-1.60491	0.474882	-3.37961	0.000725899	0.00248638	2.60443	112.783	37.8481
Probable component of the lipoprotein assembly complex (forms a complex with YaeT, YfgL, and NlpB)		23.8445	-1.60683	0.615484	-2.61068	0.00903633	0.0231254	1.63591	40.5586	16.4425
Ribose operon repressor		5.85357	-1.61031	0.517124	-3.11397	0.00184589	0.00567894	2.24573	10.9506	3.59632
ATP-dependent Clp protease ATP-binding subunit ClpX		684.612	-1.61213	0.350473	-4.59989	4.22723e-06	2.40145e-05	4.61953	1278.63	421.546
Choline dehydrogenase (EC 1.1.99.1)		55.9026	-1.61357	0.38707	-4.16867	3.0638e-05	0.000145539	3.83702	102.64	35.2047
cAMP-binding proteins - catabolite gene activator and regulatory subunit of cAMP-dependent protein kinases		25.1019	-1.61407	0.412649	-3.91147	9.17354e-05	0.000395632	3.40271	45.6666	15.9947
Aromatic-amino-acid aminotransferase (EC 2.6.1.57)		58.1266	-1.61713	0.334274	-4.83773	1.31331e-06	8.26589e-06	5.08271	104.787	37.4627
ATP-dependent protease HslV (EC 3.4.25.-)		44.8834	-1.6185	0.574476	-2.81735	0.00484214	0.0132259	1.87858	80.0853	29.2939
N-acetylglutamate synthase (EC 2.3.1.1)		25.6198	-1.61904	0.431623	-3.75106	0.00017609	0.000705187	3.1517	46.8827	16.2034
Coproporphyrinogen III oxidase, aerobic (EC 1.3.3.3)		13.2236	-1.62149	0.578586	-2.80251	0.00507067	0.0137574	1.86146	23.5538	8.64882
2-amino-4-hydroxy-6-hydroxymethyldihydropteridine pyrophosphokinase (EC 2.7.6.3)		24.8423	-1.62258	0.464767	-3.49118	0.0004809	0.00171045	2.76689	45.622	15.6398
N-succinyl-L,L-diaminopimelate aminotransferase alternative (EC 2.6.1.17)		10.7332	-1.63041	0.558208	-2.92079	0.0034915	0.00995136	2.00212	19.6527	6.78312
NADPH dependent preQ0 reductase		23.6194	-1.63202	0.464078	-3.51669	0.000436957	0.00157786	2.80193	45.0144	14.1445
Pyruvate dehydrogenase E1 component (EC 1.2.4.1)		200.099	-1.63732	0.386938	-4.23148	2.32156e-05	0.000113965	3.94323	373.525	123.296
Negative regulator of genetic competence MecA		76.6089	-1.63815	0.654732	-2.50202	0.0123486	0.0303271	1.51817	144.415	46.5804
Flagellar hook-associated protein FlgK		13.7366	-1.63848	0.540367	-3.03217	0.00242804	0.0072501	2.13966	24.0833	9.1545
Carboxynorspermidine dehydrogenase, putative (EC 1.1.1.-)		29.9152	-1.63909	0.656687	-2.49601	0.01256	0.0308107	1.5113	56.1045	18.3172
Alpha-D-GlcNAc alpha-1,2-L-rhamnosyltransferase (EC 2.4.1.-)		22.5941	-1.63943	0.701759	-2.33617	0.0194824	0.0451903	1.34495	42.4189	13.8146
MotA/TolQ/ExbB proton channel family protein		131.56	-1.64236	0.535719	-3.06571	0.00217157	0.00655583	2.18337	247.922	80.0284
Phosphate regulon transcriptional regulatory protein PhoB (SphR)		69.3641	-1.64707	0.470998	-3.49697	0.000470566	0.0016793	2.77487	130.292	42.3816
Ribosomal protein S12p Asp88 (E. coli) methylthiotransferase		38.3653	-1.65148	0.483284	-3.41721	0.000632665	0.0021917	2.65922	72.4386	23.2757
Dimethyladenosine transferase (EC 2.1.1.-)		69.6844	-1.65357	0.427793	-3.86535	0.000110931	0.000468926	3.3289	131.701	42.22
Fumarate hydratase class II (EC 4.2.1.2)		112.512	-1.65675	0.456507	-3.62918	0.00028432	0.00108459	2.96473	208.64	69.9411
1-deoxy-D-xylulose 5-phosphate reductoisomerase (EC 1.1.1.267)		37.7974	-1.65759	0.450374	-3.68047	0.000232806	0.000909353	3.04127	70.2025	23.4465
Phosphoribosylaminoimidazole-succinocarboxamide synthase (EC 6.3.2.6)		73.99	-1.66213	0.444265	-3.7413	0.000183073	0.000729722	3.13684	139.471	44.9914
Arginine deiminase (EC 3.5.3.6)		124.037	-1.66309	0.506674	-3.28236	0.0010294	0.00339233	2.4695	235.202	74.8066
Predicted transcriptional regulator of N-Acetylglucosamine utilization, GntR family		6.23387	-1.66363	0.657486	-2.53029	0.0113969	0.0283492	1.54746	11.4811	3.91012
Thiol peroxidase, Bcp-type (EC 1.11.1.15)		33.4334	-1.67012	0.487447	-3.42625	0.000611977	0.00212694	2.67224	63.2259	20.2396
Methylisocitrate lyase (EC 4.1.3.30)		6.01959	-1.67031	0.630962	-2.64724	0.00811513	0.021046	1.67683	10.749	3.92513
Poly(A) polymerase (EC 2.7.7.19)		15.4185	-1.67125	0.520076	-3.21348	0.00131137	0.00420763	2.37596	28.344	9.69435
Flagellar basal-body P-ring formation protein FlgA		4.53837	-1.67127	0.686546	-2.43432	0.0149197	0.0358358	1.44568	7.78398	3.10102
Ferrochelatase, protoheme ferro-lyase (EC 4.99.1.1)		53.8005	-1.6728	0.454452	-3.68091	0.000232402	0.000909335	3.04128	101.976	32.4658
FIG005080: Possible exported protein		37.0382	-1.67479	0.539102	-3.10663	0.00189235	0.00580512	2.23619	68.6586	23.0349
Cytosine/purine/uracil/thiamine/allantoin permease family protein		12.8279	-1.67679	0.506549	-3.31022	0.000932223	0.00310571	2.50784	23.9529	7.90111
Ferrous iron transport protein B		88.7128	-1.68162	0.532921	-3.15548	0.00160234	0.00500189	2.30087	169.02	53.1484
Holo-[acyl-carrier protein] synthase (EC 2.7.8.7)		16.1383	-1.68227	0.556789	-3.02138	0.00251625	0.0074664	2.12689	30.7264	9.67783
Trk system potassium uptake protein TrkA		101.475	-1.68358	0.506806	-3.32194	0.000893934	0.00298984	2.52435	193.711	60.6281
8-amino-7-oxononanoate synthase (EC 2.3.1.47)		37.4137	-1.68742	0.479609	-3.51833	0.000434275	0.00156951	2.80424	70.9134	22.5781
Rod shape-determining protein RodA		41.2795	-1.68894	0.488763	-3.45554	0.000549186	0.00192758	2.71499	79.0906	24.5346
ABC-type polar amino acid transport system, ATPase component		17.3335	-1.69034	0.554967	-3.04585	0.00232025	0.00695748	2.15755	32.0345	10.8231
COG1720: Uncharacterized conserved protein		3.75224	-1.69118	0.726214	-2.32876	0.0198718	0.0459433	1.33778	6.74403	2.42731
Ferric siderophore transport system, periplasmic binding protein TonB		117.633	-1.69235	0.635661	-2.66234	0.00775993	0.0202978	1.69255	225.045	70.0643
Na(+) H(+) antiporter subunit D		9.05364	-1.6983	0.64984	-2.61342	0.00896423	0.0229685	1.63887	16.1255	5.92184
Allophanate hydrolase 2 subunit 1 (EC 3.5.1.54)		18.2504	-1.69992	0.53508	-3.17694	0.00148837	0.0046908	2.32875	34.4801	11.063
Flagellar motor rotation protein MotB		11.2013	-1.70339	0.532367	-3.19965	0.00137596	0.00439832	2.35671	20.7347	6.97932
ADP-L-glycero-D-manno-heptose-6-epimerase (EC 5.1.3.20)		13.154	-1.70605	0.505001	-3.3783	0.000729354	0.0024942	2.60307	24.3455	8.19774
N-acetylmannosamine kinase (EC 2.7.1.60)		9.78746	-1.71215	0.557749	-3.06976	0.00214232	0.00648326	2.18821	18.7214	9.7127
Isochorismatase (EC 3.3.2.1)		37.618	-1.71531	0.485166	-3.53552	0.000406969	0.0014796	2.82985	71.7085	22.5207
Potassium voltage-gated channel subfamily KQT		2.34404	-1.71801	0.707125	-2.42957	0.0151167	0.0361257	1.44218	4.30404	1.47605
Sugar/maltose fermentation stimulation protein homolog		3.44004	-1.71828	0.622296	-2.7612	0.00575897	0.015482	1.81017	6.24654	2.19716
TRAP-type transport system, periplasmic component, predicted N-acetylneuraminate-binding protein		9.19483	-1.72009	0.681918	-2.52244	0.0116545	0.0289013	1.53908	12.8466	7.57763
Glycine oxidase ThiO (EC 1.4.3.19)		6.30553	-1.724	0.630872	-2.73273	0.00628122	0.0167486	1.77602	11.4892	4.00991
Non-specific DNA-binding protein Dps		311.792	-1.72596	0.480319	-3.59337	0.000326428	0.00122655	2.91131	603.863	182.446
Choline binding protein A		46.0627	-1.72683	0.746857	-2.31213	0.0207707	0.0477369	1.32115	88.8962	27.0936
Pyridoxine biosynthesis glutamine amidotransferase, synthase subunit (EC 2.4.2.-)		50.9493	-1.72986	0.538806	-3.21055	0.00132481	0.00424681	2.37194	98.4543	29.9114
Soluble pyridine nucleotide transhydrogenase (EC 1.6.1.1)		34.3184	-1.73278	0.656434	-2.63968	0.00829841	0.02143	1.66898	61.967	22.0741
Chemotaxis response - phosphatase CheZ		7.55462	-1.73291	0.681151	-2.54409	0.0109562	0.0274615	1.56128	13.7599	4.80655
Acyl-phosphate:glycerol-3-phosphate O-acyltransferase PlsY		48.2427	-1.73611	0.487395	-3.56201	0.000368029	0.00135304	2.86869	93.4893	28.2049
Acetate permease ActP (cation/acetate symporter)		9.51954	-1.73774	0.584272	-2.9742	0.00293753	0.00853226	2.06894	18.0225	5.75392
Microsomal dipeptidase (EC 3.4.13.19)		2.3048	-1.73811	0.600584	-2.89403	0.00380335	0.0107183	1.96987	4.17192	1.47793
2-dehydro-3-deoxyphosphogluconate aldolase (EC 4.1.2.14)		18.8793	-1.73957	0.474624	-3.66515	0.000247192	0.000959276	3.01806	35.9258	11.3301
Queuosine Biosynthesis QueC ATPase		33.3056	-1.74284	0.465289	-3.74572	0.000179879	0.000719011	3.14326	64.0997	19.6682
Predicted L-lactate dehydrogenase, Iron-sulfur cluster-binding subunit YkgF		34.9927	-1.74463	0.536853	-3.24973	0.00115516	0.00376309	2.42446	67.2083	20.7259
Arginine/ornithine antiporter ArcD		215.447	-1.74764	0.574272	-3.04322	0.0023406	0.00701356	2.15406	419.308	125.165
Peptide chain release factor 3		108.111	-1.74793	0.42362	-4.12618	3.68846e-05	0.000172142	3.76411	209.301	63.2989
Folylpolyglutamate synthase (EC 6.3.2.17)		133.926	-1.74991	0.415516	-4.21141	2.53786e-05	0.000123305	3.90902	260.025	78.0826
Guanosine-3',5'-bis(diphosphate) 3'-pyrophosphohydrolase (EC 3.1.7.2)		84.6467	-1.75035	0.468039	-3.73976	0.000184198	0.00073352	3.13459	162.545	50.1487
3-deoxy-D-manno-octulosonic-acid transferase (EC 2.-.-.-)		20.524	-1.7506	0.479718	-3.64923	0.000263023	0.00101412	2.99391	38.8219	12.4207
Methyl-accepting chemotaxis protein I (serine chemoreceptor protein)		69.3678	-1.75103	0.505502	-3.46395	0.000532307	0.00187451	2.72711	133.782	40.8414
Multicopper oxidase		38.9955	-1.75301	0.460937	-3.80315	0.000142871	0.000589232	3.22971	74.1823	23.4128
Serine phosphatase RsbU, regulator of sigma subunit		77.6076	-1.75332	0.421803	-4.15672	3.22847e-05	0.000152174	3.81766	148.949	46.0137
Lipid-A-disaccharide synthase (EC 2.4.1.182)		19.2316	-1.75578	0.462371	-3.79734	0.000146258	0.00060046	3.22152	36.5689	11.5537
ATP-dependent RNA helicase YfmL		12.0103	-1.75734	0.505222	-3.47836	0.000504485	0.00178391	2.74863	23.3773	6.97633
Homoserine O-acetyltransferase (EC 2.3.1.31)		25.9442	-1.75972	0.483483	-3.63968	0.000272977	0.00104789	2.97968	51.6852	14.5446
Cytochrome c-type biogenesis protein CcmG/DsbE, thiol:disulfide oxidoreductase		18.7312	-1.76353	0.613103	-2.87641	0.00402229	0.0112461	1.949	36.7257	10.7622
Para-aminobenzoate synthase, aminase component (EC 2.6.1.85)		19.5384	-1.76376	0.513403	-3.43543	0.000591621	0.00205962	2.68621	36.7244	11.9275
5-carboxymethyl-2-oxo-hex-3- ene-1,7-dioate decarboxylase (EC 4.1.1.68)		6.3306	-1.76516	0.678884	-2.60009	0.00931983	0.0237511	1.62432	38.9104	3.76883
Glutamate racemase (EC 5.1.1.3)		70.6001	-1.76963	0.460944	-3.83914	0.000123468	0.000515781	3.28753	137.859	40.8139
Flagellar basal-body rod protein FlgG		9.45677	-1.77032	0.613775	-2.88431	0.00392266	0.0109964	1.95875	17.7001	5.80614
1-deoxy-D-xylulose 5-phosphate synthase (EC 2.2.1.7)		75.4299	-1.77243	0.443859	-3.99322	6.51816e-05	0.00028901	3.53909	147.134	43.6752
Nitrate/nitrite response regulator protein		7.34259	-1.77441	0.593495	-2.98977	0.0027919	0.00818648	2.0869	13.0446	4.8174
Ribosomal protein L11 methyltransferase (EC 2.1.1.-)		59.1751	-1.78146	0.494405	-3.60324	0.00031427	0.001186	2.92592	115.784	34.1056
Metallo-beta-lactamase family protein, RNA-specific		30.0969	-1.78595	0.452546	-3.94645	7.93173e-05	0.000346282	3.46057	58.7465	17.4092
ATP synthase A chain (EC 3.6.3.14)		246.64	-1.78895	0.490066	-3.65043	0.000261802	0.00101045	2.99548	483.205	141.875
Dihydrolipoamide acyltransferase component of branched-chain alpha-keto acid dehydrogenase complex (EC 2.3.1.168)		40.2774	-1.79001	0.474435	-3.77293	0.000161339	0.000653482	3.18477	78.5367	23.334
LSU ribosomal protein L33p		367.719	-1.79099	0.555007	-3.22697	0.00125111	0.00404167	2.39344	1426.35	209.84
Na(+)-translocating NADH-quinone reductase subunit B (EC 1.6.5.-)		41.1503	-1.79171	0.6194	-2.89265	0.00382004	0.010744	1.96883	80.1069	23.8981
COG0779: clustered with transcription termination protein NusA		125.036	-1.79981	0.502537	-3.58144	0.000341699	0.0012716	2.89565	245.446	71.711
ADA regulatory protein		9.70632	-1.80368	0.555152	-3.24899	0.00115818	0.00377004	2.42365	18.8926	5.63813
3-deoxy-D-manno-octulosonate 8-phosphate phosphatase (EC 3.1.3.45)		17.6843	-1.8045	0.46345	-3.89362	9.87612e-05	0.000422936	3.37373	33.8479	10.5261
Protein ImpG/VasA		15.6231	-1.80554	0.615449	-2.93371	0.00334942	0.00960767	2.01738	30.224	9.15703
Exopolyphosphatase (EC 3.6.1.11)		56.6297	-1.80642	0.480641	-3.75835	0.000171034	0.000686231	3.16353	111.112	32.5017
Formiminoglutamase (EC 3.5.3.8)		12.129	-1.8092	0.511553	-3.53669	0.000405179	0.00147783	2.83037	24.6824	6.56962
Rod shape-determining protein MreD		21.3176	-1.81462	0.549269	-3.3037	0.00095418	0.00317142	2.49875	41.65	12.3132
Beta-lactamase class C and other penicillin binding proteins		49.8236	-1.81513	0.405409	-4.47729	7.55968e-06	4.0518e-05	4.39235	95.4601	29.6131
GTP cyclohydrolase I (EC 3.5.4.16) type 1		73.042	-1.81549	0.26784	-6.77828	1.21613e-11	1.53312e-10	9.81442	140.712	43.0741
Fructose-1,6-bisphosphatase, type I (EC 3.1.3.11)		41.1692	-1.81639	0.421933	-4.30492	1.67048e-05	8.49391e-05	4.07089	79.3374	24.2662
Putrescine transport ATP-binding protein PotG (TC 3.A.1.11.2)		6.3378	-1.8194	0.572131	-3.18004	0.00147256	0.00464441	2.33307	11.8472	3.89792
Adenosylcobinamide-phosphate guanylyltransferase (EC 2.7.7.62)		7.26622	-1.81995	0.648259	-2.80745	0.00499362	0.0135614	1.8677	14.1728	4.20757
Dihydrolipoamide succinyltransferase component (E2) of 2-oxoglutarate dehydrogenase complex (EC 2.3.1.61)		92.9224	-1.82141	0.385193	-4.72857	2.26103e-06	1.36463e-05	4.86499	182.797	53.1207
Taurine transport ATP-binding protein TauB		3.26129	-1.82152	0.632111	-2.88164	0.00395615	0.0110829	1.95535	6.23658	1.94366
Oligopeptidase A (EC 3.4.24.70)		51.3736	-1.82546	0.497672	-3.66799	0.00024446	0.000950407	3.02209	97.7819	30.8214
DNA recombination-dependent growth factor C		12.9286	-1.826	0.539812	-3.38266	0.000717876	0.00246286	2.60856	20.3226	9.65419
Flagellar hook-associated protein FliD		38.3342	-1.83075	0.71158	-2.57279	0.0100882	0.0254656	1.59405	74.4937	22.3207
Cytochrome c heme lyase subunit CcmF		13.1163	-1.83571	0.596882	-3.07549	0.00210154	0.00636888	2.19594	25.3668	7.69112
ATP synthase protein I		48.5177	-1.83837	0.619574	-2.96715	0.00300576	0.00870569	2.0602	95.8388	27.5612
Transcriptional regulator RutR of pyrimidine catabolism (TetR family)		2.44637	-1.83971	0.718259	-2.56134	0.0104268	0.0262425	1.58099	3.91701	1.79508
D-amino acid dehydrogenase small subunit (EC 1.4.99.1)		33.7303	-1.83989	0.489901	-3.75564	0.000172901	0.000693068	3.15922	65.1497	19.816
Selenophosphate-dependent tRNA 2-selenouridine synthase		10.7685	-1.84136	0.544464	-3.38197	0.000719675	0.00246704	2.60782	20.4278	6.49089
tRNA(Cytosine32)-2-thiocytidine synthetase		27.4611	-1.84359	0.531635	-3.46778	0.000524777	0.00185412	2.73186	54.4617	15.5038
Nitrous-oxide reductase (EC 1.7.99.6)		11.5747	-1.84676	0.718032	-2.57197	0.0101121	0.0255107	1.59328	22.1847	6.87604
Nitrate ABC transporter, nitrate-binding protein		7.08527	-1.84745	0.677176	-2.72817	0.00636861	0.0169498	1.77084	13.6499	4.17809
Anhydro-N-acetylmuramic acid kinase (EC 2.7.1.-)		18.5986	-1.84903	0.564303	-3.27666	0.00105042	0.00345093	2.46206	36.0688	10.8618
Taurine-binding periplasmic protein TauA		3.42827	-1.84974	0.69677	-2.65474	0.00793701	0.0206469	1.68515	6.48335	2.07531
Copper chaperone		6.7708	-1.85161	0.665603	-2.78185	0.00540495	0.0145947	1.8358	12.6112	4.18433
3-dehydroquinate synthase (EC 4.2.3.4)		89.4418	-1.85355	0.413534	-4.48223	7.38681e-06	3.96913e-05	4.4013	175.245	51.4435
GTP cyclohydrolase I (EC 3.5.4.16) type 2		44.5706	-1.85847	0.587252	-3.16468	0.00155252	0.00486061	2.31331	89.2601	24.7796
CTP synthase (EC 6.3.4.2)		218.292	-1.85922	0.40463	-4.59487	4.33019e-06	2.44707e-05	4.61135	436.446	121.681
Cysteine desulfurase (EC 2.8.1.7), IscS subfamily		258.588	-1.85994	0.344564	-5.39796	6.74011e-08	5.09213e-07	6.2931	516.182	144.511
Septum site-determining protein MinC		12.6112	-1.86174	0.585342	-3.1806	0.00146969	0.00463879	2.3336	24.4422	7.37172
Hydrogen peroxide-inducible genes activator		41.7231	-1.87043	0.418027	-4.47443	7.66144e-06	4.10118e-05	4.38709	80.8581	24.3919
Chaperone protein HscA		105.577	-1.87172	0.335996	-5.57066	2.53774e-08	2.08349e-07	6.68121	208.833	59.8498
dTDP-glucose 4,6-dehydratase (EC 4.2.1.46)		92.6127	-1.87653	0.422781	-4.43855	9.05684e-06	4.80588e-05	4.31823	185.762	51.3607
Acetylglutamate kinase (EC 2.7.2.8)		26.9868	-1.8807	0.514324	-3.65664	0.000255544	0.000987192	3.0056	51.5195	16.1223
Glutaredoxin 3 (Grx3)		4.77727	-1.88154	0.714896	-2.63191	0.00849058	0.02186	1.66035	6.25064	4.12478
Indole-3-glycerol phosphate synthase (EC 4.1.1.48)		17.4574	-1.89098	0.53287	-3.54867	0.000387184	0.00141735	2.84852	34.071	10.1
Membrane-bound lytic murein transglycosylase D precursor (EC 3.2.1.-)		37.262	-1.89316	0.463125	-4.08779	4.35505e-05	0.000199108	3.70091	74.0195	20.9837
Dipeptide-binding ABC transporter, periplasmic substrate-binding component (TC 3.A.1.5.2)		224.247	-1.8934	0.458621	-4.12845	3.65218e-05	0.000170635	3.76793	452.939	122.968
4-hydroxybenzoate polyprenyltransferase (EC 2.5.1.-)		11.1718	-1.89372	0.583344	-3.24631	0.00116912	0.00379696	2.42056	21.609	6.54954
Heme ABC transporter, cell surface heme and hemoprotein receptor HmuT		9.81385	-1.89415	0.752953	-2.51563	0.011882	0.0293502	1.53239	19.5571	5.49897
DNA primase (EC 2.7.7.-)		239.179	-1.8953	0.443287	-4.27557	1.90648e-05	9.52345e-05	4.02121	484.249	130.648
Ribosomal RNA large subunit methyltransferase N (EC 2.1.1.-)		178.877	-1.89785	0.44987	-4.21866	2.45762e-05	0.000119543	3.92248	359.025	99.097
PTS system, maltose and glucose-specific IIA component (EC 2.7.1.69)		49.4886	-1.89807	0.762123	-2.4905	0.0127563	0.0312025	1.50581	100.153	27.0512
Lipopolysaccharide ABC transporter, ATP-binding protein LptB		33.6016	-1.89935	0.407692	-4.65879	3.18075e-06	1.8617e-05	4.73009	65.9077	19.2946
tRNA-dihydrouridine synthase C (EC 1.-.-.-)		6.80158	-1.90013	0.603501	-3.14851	0.00164103	0.0051077	2.29177	12.526	4.2665
Flagellar synthesis regulator FleN		5.98644	-1.90082	0.737694	-2.5767	0.0099749	0.0252094	1.59844	11.0966	3.72339
ribosomal protein L7Ae family protein		22.6457	-1.90124	0.671305	-2.83216	0.00462345	0.0127018	1.89613	45.8584	12.3657
Aspartate-semialdehyde dehydrogenase (EC 1.2.1.11)		89.733	-1.9026	0.413693	-4.59906	4.2441e-06	2.4048e-05	4.61892	179.683	49.8978
Acyl-[acyl-carrier-protein]--UDP-N-acetylglucosamine O-acyltransferase (EC 2.3.1.129)		51.6893	-1.90417	0.493181	-3.86099	0.000112931	0.000476433	3.322	103.83	28.5986
Pca regulon regulatory protein PcaR		2.0117	-1.91137	0.811672	-2.35486	0.0185297	0.043192	1.3646	3.81981	1.21096
Sulfate and thiosulfate import ATP-binding protein CysA (EC 3.6.3.25)		14.8589	-1.91374	0.535872	-3.57126	0.000355271	0.00131407	2.88138	29.5198	8.36626
Na(+)-translocating NADH-quinone reductase subunit F (EC 1.6.5.-)		62.5235	-1.91465	0.63483	-3.01601	0.00256122	0.00758928	2.1198	127.069	33.9392
Dihydropteroate synthase (EC 2.5.1.15)		70.0266	-1.91597	0.465648	-4.11463	3.87794e-05	0.000179999	3.74473	280.114	38.5082
2-octaprenyl-6-methoxyphenol hydroxylase (EC 1.14.13.-)		11.6705	-1.91828	0.557865	-3.43861	0.000584713	0.00204051	2.69026	22.4514	6.89609
Biopolymer transport protein ExbD/TolR		115.722	-1.92186	0.632863	-3.03676	0.00239133	0.00714549	2.14597	235.738	62.5725
RND efflux system, inner membrane transporter CmeB		165.243	-1.92311	0.452099	-4.25374	2.10233e-05	0.000104406	3.98128	334.392	90.334
PrpF protein involved in 2-methylcitrate cycle		5.90104	-1.92349	0.664938	-2.89274	0.00381901	0.010744	1.96883	11.6527	3.35388
Alkylphosphonate utilization operon protein PhnA		15.7123	-1.93061	0.57478	-3.35888	0.000782597	0.00265075	2.57663	29.869	9.4429
Transcriptional regulatory protein RtcR		5.98537	-1.93173	0.655186	-2.94836	0.00319461	0.00918506	2.03692	12.09	3.28187
FIG004454: RNA binding protein		23.3349	-1.93332	0.592792	-3.26138	0.00110872	0.0036229	2.44094	46.7573	12.9622
Type IV pilus biogenesis protein PilM		11.4036	-1.93398	0.740713	-2.61097	0.00902862	0.0231196	1.63602	23.0084	6.26432
Aminopeptidase Y (Arg, Lys, Leu preference) (EC 3.4.11.15)		9.33347	-1.93645	0.587155	-3.29803	0.000973667	0.00322612	2.49132	18.2113	5.40185
ABC transporter, predicted N-acetylneuraminate-binding protein		5.92253	-1.94106	0.808067	-2.40211	0.0163009	0.0385664	1.41379	11.9002	3.27527
Ribonucleotide reductase of class II (coenzyme B12-dependent) (EC 1.17.4.1)		70.5138	-1.94362	0.463114	-4.19685	2.70651e-05	0.000130605	3.88404	143.017	38.4052
Fumarate and nitrate reduction regulatory protein		30.3961	-1.94656	0.676229	-2.87855	0.00399506	0.0111772	1.95167	60.9669	16.8576
Glutathione synthetase (EC 6.3.2.3)		17.1276	-1.94881	0.524719	-3.714	0.000204009	0.000806384	3.09346	34.2948	9.52495
Adenosylmethionine-8-amino-7-oxononanoate aminotransferase (EC 2.6.1.62)		36.8498	-1.94884	0.367901	-5.29718	1.17603e-07	8.49334e-07	6.07092	75.9835	19.5192
2-Keto-3-deoxy-D-manno-octulosonate-8-phosphate synthase (EC 2.5.1.55)		30.6183	-1.94934	0.510304	-3.81995	0.000133477	0.000553795	3.25665	61.8776	16.7748
Lactam utilization protein LamB		11.5875	-1.94945	0.500001	-3.8989	9.6629e-05	0.000415895	3.38102	23.2624	6.41722
Flagellar P-ring protein FlgI		9.35878	-1.95362	0.648794	-3.01116	0.0026025	0.00770623	2.11316	59.7125	5.66002
Phosphoenolpyruvate carboxykinase [ATP] (EC 4.1.1.49)		363.278	-1.95843	0.505193	-3.8766	0.000105924	0.000449915	3.34687	747.769	193.003
Riboflavin synthase alpha chain (EC 2.5.1.9)		60.1747	-1.95896	0.553669	-3.53814	0.000402962	0.00147131	2.8323	123.379	32.1844
putative Glutathione-regulated potassium-efflux system protein KefB		6.87333	-1.9646	0.72974	-2.6922	0.00709827	0.0187164	1.72778	12.4026	4.42463
Twitching motility protein PilT		16.4891	-1.96465	0.583747	-3.36559	0.000763805	0.00259328	2.58615	33.1698	9.10187
Cytoplasmic axial filament protein CafA and Ribonuclease G (EC 3.1.4.-)		106.651	-1.96651	0.493304	-3.98641	6.70811e-05	0.000296507	3.52797	219.626	56.6195
Fructokinase (EC 2.7.1.4)		32.8537	-1.96785	0.5019	-3.92081	8.82517e-05	0.000381767	3.4182	67.5171	17.5028
IcmF-related protein		20.8401	-1.96959	0.595044	-3.30999	0.000932985	0.00310582	2.50782	40.8563	11.9758
Low-specificity L-threonine aldolase (EC 4.1.2.5)		35.4241	-1.97357	0.473376	-4.16914	3.05755e-05	0.000145404	3.83742	73.0479	18.7621
RNA polymerase sigma-54 factor RpoN		57.7977	-1.97368	0.464838	-4.24595	2.17666e-05	0.000107596	3.96821	116.182	31.9418
TonB-dependent siderophore receptor		22.5023	-1.97415	0.560216	-3.52391	0.000425232	0.00153943	2.81264	45.8866	12.1463
Ketol-acid reductoisomerase (EC 1.1.1.86)		80.4226	-1.97421	0.477622	-4.13341	3.57417e-05	0.000167911	3.77492	164.558	43.1629
SSU ribosomal protein S8p (S15Ae)		564.212	-1.98207	0.515026	-3.84848	0.000118852	0.000497473	3.30323	1168.82	296.457
Isocitrate dehydrogenase phosphatase (EC 2.7.11.5)/kinase (EC 3.1.3.-)		13.3573	-1.98314	0.552855	-3.58709	0.000334387	0.00125094	2.90276	24.6783	8.34372
Outer membrane stress sensor protease DegS		33.9072	-1.98449	0.612506	-3.23995	0.0011955	0.00387351	2.41189	69.3618	18.2058
3-isopropylmalate dehydratase large subunit (EC 4.2.1.33)		35.1578	-1.98584	0.421302	-4.71357	2.43416e-06	1.45469e-05	4.83723	72.5745	18.5875
Omega-amino acid--pyruvate aminotransferase (EC 2.6.1.18)		46.8269	-1.98808	0.404005	-4.92092	8.61381e-07	5.51932e-06	5.25811	93.2992	26.2464
Chemotaxis protein methyltransferase CheR (EC 2.1.1.80)		37.2722	-1.99307	0.538224	-3.70305	0.000213019	0.000838887	3.0763	75.8383	20.1929
Cytochrome c-type protein NapC		5.18446	-1.99457	0.854403	-2.33446	0.0195716	0.045323	1.34368	8.87158	3.5516
DNA-directed RNA polymerase delta subunit (EC 2.7.7.6)		76.2589	-1.99554	0.708057	-2.81833	0.00482736	0.0132024	1.87935	158.51	39.8335
MutS-related protein, family 1		8.03921	-2.00252	0.711566	-2.81424	0.00488923	0.0133289	1.87521	16.4412	4.31835
XdhC protein (assists in molybdopterin insertion into xanthine dehydrogenase)		3.32278	-2.00699	0.797041	-2.51805	0.0118006	0.0291831	1.53487	6.55243	1.89251
Phosphoribosyl-AMP cyclohydrolase (EC 3.5.4.19)		48.4917	-2.00816	0.67261	-2.98562	0.00283	0.0082783	2.08206	96.8932	27.0568
Glycine cleavage system H protein		124.542	-2.01232	0.495701	-4.05954	4.91698e-05	0.000224317	3.64914	259.689	64.692
CobW GTPase involved in cobalt insertion for B12 biosynthesis		7.41652	-2.01396	0.825545	-2.43956	0.0147053	0.0354006	1.45099	14.6481	4.21394
Predicted ATPase related to phosphate starvation-inducible protein PhoH		117.387	-2.02188	0.616525	-3.27948	0.00103999	0.00342459	2.46539	244.485	61.1001
Thymidylate synthase (EC 2.1.1.45)		65.9855	-2.02561	0.425748	-4.75776	1.95751e-06	1.18986e-05	4.9245	328.794	34.3649
Nitrous oxide reductase maturation protein NosD		2.92521	-2.03128	0.883327	-2.29958	0.0214723	0.0491108	1.30882	5.22484	1.90681
Ribosyl nicotinamide transporter, PnuC-like		7.4546	-2.0463	0.733931	-2.78813	0.00530128	0.0143421	1.84339	13.7068	4.68578
Two-component response regulator CreC		4.15551	-2.04872	0.682243	-3.00292	0.00267402	0.00788513	2.10319	8.46089	2.24884
High-affinity choline uptake protein BetT		41.6712	-2.05644	0.453673	-4.53287	5.81877e-06	3.20333e-05	4.4944	86.2533	21.9276
Malolactic enzyme (EC 1.-.-.-)		10.2773	-2.06377	0.458682	-4.49934	6.81651e-06	3.69531e-05	4.43235	21.3286	5.38321
Segregation and condensation protein B		40.9953	-2.06468	0.512078	-4.03196	5.53134e-05	0.000249672	3.60263	86.2349	20.9607
Phage-encoded chromosome degrading nuclease YokF		8.45916	-2.0652	0.896237	-2.30431	0.0212055	0.048605	1.31332	17.7101	10.2893
Signal transduction histidine kinase HoxJ (hydrogenase regulation)		2.34085	-2.08082	0.811142	-2.56529	0.0103089	0.0259764	1.58542	5.10818	1.11532
FIG042796: Hypothetical protein		29.844	-2.08298	0.480829	-4.33206	1.47721e-05	7.62033e-05	4.11803	62.6916	15.2972
Phosphoribosylformimino-5-aminoimidazole carboxamide ribotide isomerase (EC 5.3.1.16)		16.6623	-2.08358	0.458578	-4.54356	5.53112e-06	3.05469e-05	4.51503	34.7757	8.64068
Phosphate starvation-inducible ATPase PhoH with RNA binding motif		15.2945	-2.08556	0.57593	-3.62121	0.000293228	0.00111557	2.9525	29.0802	9.18942
Rrf2 family transcriptional regulator, group III		6.75974	-2.09288	0.669669	-3.12525	0.00177654	0.0054854	2.26079	13.9425	3.57879
Phosphate transport system permease protein PstA (TC 3.A.1.7.1)		37.0921	-2.10156	0.430689	-4.87954	1.06331e-06	6.76233e-06	5.1699	78.4521	18.7755
Gluconate utilization system Gnt-I transcriptional repressor		14.6467	-2.10355	0.663189	-3.17187	0.00151463	0.00476649	2.3218	29.2115	8.19665
Cold shock protein CspD		7.74632	-2.11896	0.611117	-3.46736	0.000525591	0.00185546	2.73155	16.3288	3.94549
Putative glycogen debranching enzyme, archaeal type, TIGR01561		35.4337	-2.12037	0.852946	-2.48593	0.0129213	0.0315494	1.50101	75.8812	17.5212
General secretion pathway protein C		5.6832	-2.12086	0.821377	-2.58207	0.00982087	0.0248644	1.60442	9.64037	3.93074
Osmolarity sensory histidine kinase EnvZ		12.8632	-2.12231	0.52726	-4.02516	5.69365e-05	0.000255914	3.59191	26.8689	6.66061
Cytosine permease		2.95843	-2.1229	0.712037	-2.98144	0.00286893	0.00837294	2.07712	5.32287	2.34523
C4-type zinc finger protein, DksA/TraR family		80.3416	-2.13172	0.668016	-3.19112	0.0014172	0.00449977	2.34681	170.416	40.4516
Protein of unknown function DUF484		7.75979	-2.13294	0.675869	-3.15585	0.00160031	0.00500189	2.30087	12.4028	5.70359
Chemotaxis protein CheV (EC 2.7.3.-)		41.6987	-2.14267	0.777388	-2.75624	0.00584692	0.0157085	1.80386	88.4644	20.9881
Cu(I)-responsive transcriptional regulator		4.3482	-2.14903	0.666638	-3.22368	0.00126553	0.00408491	2.38882	9.18757	2.20505
Predicted L-lactate dehydrogenase, hypothetical protein subunit YkgG		11.0934	-2.15135	0.589943	-3.6467	0.000265626	0.00102243	2.99037	23.6292	5.54189
Survival protein SurA precursor (Peptidyl-prolyl cis-trans isomerase SurA) (EC 5.2.1.8)		71.6715	-2.15888	0.518452	-4.16409	3.12602e-05	0.000148	3.82974	153.234	35.551
Geranyl-CoA carboxylase biotin-containing subunit		14.5949	-2.16954	0.557243	-3.89335	9.88703e-05	0.000422978	3.37368	28.2332	8.55502
Predicted transcriptional regulator LiuR of leucine degradation pathway, MerR family		16.3288	-2.17071	0.937561	-2.31527	0.0205983	0.0474172	1.32406	34.7841	8.15583
TldE/PmbA protein, part of proposed TldE/TldD proteolytic complex (PMID 12029038)		19.5187	-2.17218	0.529692	-4.10083	4.11673e-05	0.000189432	3.72255	41.526	9.77253
probable dibenzothiophene desulfurization enzyme		11.0437	-2.18324	0.620336	-3.51944	0.000432452	0.00156424	2.8057	23.5927	5.48637
Twin-arginine translocation protein TatC		30.845	-2.18559	0.471836	-4.63209	3.61986e-06	2.08717e-05	4.68044	66.2274	15.1756
Uncharacterized ABC transporter, permease component YrbE		11.7662	-2.18797	0.60942	-3.59026	0.000330351	0.0012402	2.90651	21.7655	7.33795
Putative preQ0 transporter		25.8822	-2.18799	0.446062	-4.90512	9.33685e-07	5.96467e-06	5.22441	55.7773	12.6429
Probable two-component sensor, near polyamine transporter		8.5488	-2.1893	0.825016	-2.65364	0.0079628	0.0207013	1.684	14.2992	6.00221
Citronellyl-CoA dehydrogenase		2.66902	-2.19241	0.837052	-2.61921	0.00881343	0.0226502	1.64493	5.67917	1.33595
G:T/U mismatch-specific uracil/thymine DNA-glycosylase		9.76771	-2.19735	0.638351	-3.44222	0.000576956	0.00201509	2.69571	21.0409	4.77529
Ribonuclease E (EC 3.1.26.12)		81.5308	-2.19779	0.510587	-4.30444	1.67412e-05	8.50228e-05	4.07046	173.814	40.6624
Uncharacterized protein ImpI/VasC		12.5323	-2.21027	0.758195	-2.91517	0.00355495	0.0101119	1.99517	26.5687	6.31623
Sigma-fimbriae usher protein		3.11227	-2.21126	0.787125	-2.80928	0.00496517	0.0135013	1.86962	6.77674	1.48944
Protein often found in Actinomycetes clustered with signal peptidase and/or RNaseHII		2.08965	-2.21642	0.832904	-2.66107	0.00778925	0.020362	1.69118	4.49724	1.02343
Carbon storage regulator		76.4139	-2.22188	0.793861	-2.79882	0.00512897	0.0138935	1.85719	165.149	37.1168
BarA-associated response regulator UvrY (= GacA = SirA)		62.3695	-2.22831	0.840088	-2.65247	0.00799044	0.0207479	1.68303	132.655	31.2429
LppC putative lipoprotein		18.1966	-2.23256	0.623517	-3.5806	0.000342809	0.00127461	2.89462	39.4912	8.76622
Two-component response regulator CreB		3.12355	-2.23647	0.61157	-3.65693	0.00025525	0.000986952	3.0057	6.6849	1.54638
Sporulation initiation inhibitor protein Soj		74.2869	-2.23917	0.443859	-5.04477	4.54078e-07	3.04218e-06	5.51682	161.632	35.6058
hypothetical protein PA3071		1.35307	-2.2427	0.839085	-2.67279	0.00752226	0.0197245	1.70499	2.85359	0.688548
Optional hypothetical component of the B12 transporter BtuN		7.0696	-2.26159	0.774531	-2.91995	0.00350085	0.00997134	2.00125	15.9293	3.14603
Stringent starvation protein B		7.03164	-2.27237	0.873505	-2.60144	0.0092834	0.0236724	1.62576	12.7102	4.51685
Aspartate carbamoyltransferase regulatory chain (PyrI)		48.4766	-2.27634	0.684906	-3.32359	0.000888681	0.00297694	2.52623	107.344	22.4066
Tol biopolymer transport system, TolR protein		6.66518	-2.28027	0.752862	-3.0288	0.00245531	0.00729573	2.13693	14.3119	3.27877
Conjugative transposon protein TraQ		1.57414	-2.28806	0.99802	-2.2926	0.021871	0.0498889	1.302	1.61829	0.427227
Outer membrane protein ImpK/VasF, OmpA/MotB domain		5.1918	-2.29013	0.726739	-3.15124	0.00162581	0.00506401	2.29551	24.9319	6.2413
Uncharacterized protein ImpJ/VasE		11.978	-2.29766	0.666758	-3.44601	0.000568927	0.00198868	2.70144	30.0795	6.16796
N-carbamoylputrescine amidase (3.5.1.53)		13.5072	-2.30607	0.5202	-4.43306	9.29065e-06	4.90902e-05	4.30901	45.0557	11.4945
GlpG protein (membrane protein of glp regulon)		10.8986	-2.32192	0.587115	-3.95479	7.66033e-05	0.000334776	3.47525	21.21	4.33235
Carboxyl-terminal protease (EC 3.4.21.102)		9.5126	-2.32395	0.617909	-3.76098	0.000169246	0.000681621	3.16646	43.7998	9.01554
Thiazole biosynthesis protein ThiG		19.6919	-2.32854	0.560846	-4.15183	3.29834e-05	0.000155295	3.80884	4.45062	1.47041
BatD		0.770923	-2.33596	0.938829	-2.48816	0.0128405	0.0313904	1.5032	9.42985	2.35862
Cobalamin biosynthesis protein CobG		2.78067	-2.34482	0.842627	-2.78275	0.00538999	0.0145636	1.83673	40.1796	8.57978
Putative esterase, FIGfam005057		6.85087	-2.35691	0.72232	-3.26298	0.00110249	0.00360808	2.44272	26.629	8.21128
Ribosomal protein S6 glutaminyl transferase		13.8643	-2.3621	0.715597	-3.30088	0.000963832	0.00319602	2.49539	27.9144	6.06389
Mycothiol S-conjugate amidase Mca		3.59352	-2.36279	0.881363	-2.68084	0.00734369	0.0193038	1.71436	3.44606	0.712022
YciL protein		1.48803	-2.3644	0.955176	-2.47535	0.0133106	0.0323539	1.49007	263.079	37.7075
FIG001341: Probable Fe(2+)-trafficking protein YggX		10.295	-2.38311	0.769951	-3.09515	0.00196714	0.006	2.22185	10.6485	2.66693
Glycolate utilization operon transcriptional activator GlcC		5.11671	-2.38456	0.766707	-3.11013	0.00187004	0.00574908	2.2404	53.4949	10.8822
Colicin I receptor precursor		23.9614	-2.38694	0.609781	-3.91443	9.06197e-05	0.000391216	3.40758	44.0423	9.18622
Phosphonoacetaldehyde hydrolase (EC 3.11.1.1)		1.44124	-2.39036	0.850292	-2.81122	0.00493536	0.013446	1.87141	311.553	59.5799
FKBP-type peptidyl-prolyl cis-trans isomerase fklB (EC 5.2.1.8)		136.918	-2.39486	0.544508	-4.39821	1.09147e-05	5.71347e-05	4.2431	34.4153	6.90024
Copper-sensing two-component system response regulator CusR		15.3455	-2.39547	0.625726	-3.8283	0.00012903	0.000537435	3.26967	83.2742	17.6041
UPF0246 protein YaaA		37.7603	-2.40267	0.498518	-4.81963	1.43822e-06	8.95945e-06	5.04772	7.41024	1.38681
Nitrite reductase associated c-type cytochorome NirN		3.23559	-2.40414	0.884163	-2.71911	0.00654575	0.0174104	1.75919	14.0906	21.3962
Rare lipoprotein A precursor		20.626	-2.41141	0.488976	-4.93155	8.1581e-07	5.25101e-06	5.27976	17.6053	3.45295
Pirin-related protein, coexpressed with pyoverdine biosynthesis regulon		4.92525	-2.41457	0.613128	-3.93812	8.21214e-05	0.000357791	3.44637	201.33	41.1251
FIG003620: Proteophosphoglycan precursor (Fragment)		1.68267	-2.41709	0.993679	-2.43246	0.0149965	0.0359596	1.44418	5.18024	2.07477
Protein secretion chaperonin CsaA		3.02793	-2.42151	0.898099	-2.69626	0.00701224	0.0185354	1.732	17.9746	3.86862
YcgN (Fragment)		11.4899	-2.42817	0.695316	-3.49218	0.000479091	0.00170686	2.7678	3.15567	0.798768
Putative membrane protein, clustering with ActP		1.52217	-2.43102	0.914263	-2.65899	0.00783753	0.0204631	1.68903	22.2687	3.38045
Sulfate transport system permease protein CysW		8.47239	-2.4352	0.590287	-4.12544	3.7002e-05	0.0001725	3.76321	28.4953	1.81733
Putative activity regulator of membrane protease YbbK		11.6114	-2.43947	0.58249	-4.188	2.81418e-05	0.000135036	3.86955	265.092	48.905
Flavodoxin 1		115.26	-2.44138	0.726196	-3.36188	0.000774148	0.00262631	2.58065	15.0693	2.95623
TRAP-type transport system, small permease component, predicted N-acetylneuraminate transporter		3.00588	-2.45984	0.687089	-3.58009	0.000343479	0.00127599	2.89415	48.4169	10.1048
MoxR-like ATPase in aerotolerance operon		3.56577	-2.46895	0.689369	-3.58147	0.000341672	0.0012716	2.89565	90.9185	18.2115
Hypothetical protein FIG009695		5.26598	-2.47079	1.07034	-2.30842	0.0209757	0.0481559	1.31735	34.228	7.19108
Proline/sodium symporter PutP (TC 2.A.21.2.1)		15.4895	-2.47341	0.526517	-4.69769	2.63118e-06	1.56585e-05	4.80525	14.4519	2.6955
Possible divergent polysaccharide deacetylase		2.6971	-2.4844	1.00688	-2.46743	0.0136087	0.0330033	1.48144	24.1211	7.00986
Predicted D-lactate dehydrogenase, Fe-S protein, FAD/FMN-containing		21.635	-2.49864	0.580032	-4.30777	1.64911e-05	8.3953e-05	4.07596	290.588	52.33
Organic hydroperoxide resistance transcriptional regulator		22.2705	-2.50701	0.530336	-4.72721	2.27624e-06	1.37186e-05	4.86269	128.01	22.645
S-adenosylmethionine synthetase (EC 2.5.1.6)		328.435	-2.51331	0.428584	-5.86422	4.51254e-09	4.22592e-08	7.37408	4.5486	1.1149
NAD-dependent formate dehydrogenase (EC 1.2.1.2)		1.13408	-2.51889	0.971529	-2.59271	0.00952237	0.0241805	1.61654	0.819558	0.27204
Regulator of nucleoside diphosphate kinase		9.21904	-2.52807	0.709634	-3.5625	0.000367344	0.00135169	2.86912	30.8449	5.46513
L-aspartate oxidase (EC 1.4.3.16)		43.604	-2.53992	0.473989	-5.35861	8.3863e-08	6.22544e-07	6.20583	31.0767	5.69072
Nitrous oxide reductase maturation protein NosR		13.4824	-2.54031	0.796943	-3.18756	0.00143478	0.0045488	2.3421	53.7933	9.82563
CRISPR-associated protein, CT1976		2.69397	-2.54423	1.05841	-2.40381	0.016225	0.0384296	1.41533	22.7687	7.29316
Sensor protein PhoQ (EC 2.7.13.3)		12.0431	-2.54425	0.670849	-3.79259	0.000149087	0.000610239	3.2145	8.83169	2.25377
FIG006126: DNA helicase, restriction/modification system component YeeB		4.27273	-2.54478	0.88706	-2.86878	0.00412053	0.0114792	1.94009	79.5502	13.6229
Phosphoribosylformylglycinamidine synthase, synthetase subunit (EC 6.3.5.3)		33.8581	-2.54631	0.565472	-4.50298	6.70059e-06	3.64543e-05	4.43825	8.13005	1.47253
Outer membrane lipoprotein LolB precursor		5.12714	-2.55051	0.641781	-3.97411	7.06442e-05	0.000310645	3.50774	27.5047	4.88768
Putative metallopeptidase (Zinc) SprT family		11.8295	-2.55071	0.672943	-3.79038	0.000150419	0.000615102	3.21105	66.6714	11.4369
COG3178: Predicted phosphotransferase related to Ser/Thr protein kinases		28.3901	-2.5511	0.5606	-4.55066	5.34783e-06	2.97094e-05	4.52711	18.0754	3.81636
Protein with similarity to RtcB		8.19291	-2.55283	0.818879	-3.11747	0.00182409	0.00561999	2.25026	134.27	24.7017
Chaperone protein HscB		10.7318	-2.56107	0.681178	-3.75976	0.000170078	0.00068368	3.16515	32.9155	5.88468
Protein of unknown function DUF1447		31.9569	-2.56993	0.719794	-3.57037	0.000356471	0.00131736	2.88029	96.1723	17.0189
Malonate decarboxylase alpha subunit		9.89662	-2.57959	0.65555	-3.935	8.31957e-05	0.000361731	3.44161	8.73652	2.04506
Putative membrane-bound ClpP-class protease associated with aq_911		4.09887	-2.58002	0.824059	-3.13086	0.00174293	0.00539726	2.26783	70.3254	14.1321
Putative diheme cytochrome c-553		31.3795	-2.58136	0.597443	-4.32069	1.55544e-05	7.95648e-05	4.09928	194.079	32.7946
Predicted L-lactate dehydrogenase, Fe-S oxidoreductase subunit YkgE		22.8343	-2.5919	0.547395	-4.73497	2.1909e-06	1.32605e-05	4.87744	31.0152	5.26852
CopG protein		10.7533	-2.59346	0.695078	-3.73119	0.00019058	0.000755405	3.12182	427.311	70.7536
Phospho-N-acetylmuramoyl-pentapeptide-transferase (EC 2.7.8.13)		180.192	-2.59744	0.456542	-5.68938	1.27501e-08	1.11101e-07	6.95428	347.087	58.0206
Outer membrane protein H precursor		146.744	-2.59898	0.605474	-4.29247	1.767e-05	8.92083e-05	4.04959	75.9786	13.8718
Ribosylnicotinamide kinase (EC 2.7.1.22)		10.407	-2.60079	0.680485	-3.82196	0.000132394	0.000550373	3.25934	11.7743	2.08205
Putative mobilization protein BF0133		5.10672	-2.60889	0.950385	-2.74509	0.00604946	0.0161914	1.79071	9.88405	1.9215
Deoxyribonuclease TatD		3.4362	-2.61193	0.721791	-3.61867	0.000296119	0.00112257	2.94979	5.04468	0.854611
Glycine dehydrogenase [decarboxylating] (glycine cleavage system P protein) (EC 1.4.4.2)		101.394	-2.61695	0.408427	-6.40738	1.48041e-10	1.67767e-09	8.77529	1178.4	192.608
SusD, outer membrane protein		32.1687	-2.61865	0.829835	-3.15563	0.00160151	0.00500189	2.30087	8.51662	1.86216
AmpG permease		25.9916	-2.6202	0.466409	-5.61782	1.93387e-08	1.62529e-07	6.78907	20.8912	3.42835
Cobalt-precorrin-3b C17-methyltransferase		8.78824	-2.62087	0.599492	-4.37182	1.23217e-05	6.39498e-05	4.19416	4.85677	0.894258
FIG002571: 4-hydroxybenzoyl-CoA thioesterase domain protein		2.11047	-2.62095	0.838485	-3.12581	0.00177316	0.00547891	2.26131	6.26679	0.922943
Xanthine transporter,putative		2.56313	-2.62128	0.765772	-3.42305	0.000619219	0.00214861	2.66784	2.6645	0.826639
O-succinylhomoserine sulfhydrylase (EC 2.5.1.48)		60.017	-2.6335	0.426776	-6.17068	6.79974e-10	7.18951e-09	8.1433	99.6007	16.6301
Pup ligase PafA' paralog, possible component of postulated heterodimer PafA-PafA'		5.59944	-2.64135	0.83784	-3.15257	0.0016184	0.0050483	2.29685	7.27805	1.16612
putative 4-hydroxybenzoyl-CoA thioesterase		3.04206	-2.64154	0.833188	-3.17041	0.00152226	0.00478699	2.31994	458.458	74.0379
Peptidyl-prolyl cis-trans isomerase ppiD (EC 5.2.1.8)		192.028	-2.64199	0.52431	-5.03899	4.67987e-07	3.12554e-06	5.50508	10.8002	1.81876
TldD protein, part of proposed TldE/TldD proteolytic complex (PMID 12029038)		45.8582	-2.65322	0.498301	-5.32452	1.01219e-07	7.41053e-07	6.13015	23.8087	6.67123
Cell surface protein IsdA, transfers heme from hemoglobin to apo-IsdC		9.96001	-2.65775	0.971353	-2.73613	0.0062167	0.0165973	1.77996	24.3593	4.05844
Isoquinoline 1-oxidoreductase alpha subunit (EC 1.3.99.16)		10.2894	-2.65853	0.686215	-3.8742	0.000106978	0.000453113	3.34379	7.06205	1.16697
Protein RtcB		17.5694	-2.686	0.53571	-5.0139	5.33365e-07	3.52351e-06	5.45302	27.1189	4.39661
Uncharacterized protein, similar to the N-terminal domain of Lon protease		4.48709	-2.70631	0.871368	-3.10582	0.00189753	0.00581681	2.23532	5.28528	0.808313
Predicted biotin repressor from TetR family		2.18243	-2.70981	0.947834	-2.85895	0.00425052	0.0118144	1.92759	12.3091	1.96689
Cyn operon transcriptional activator		5.14124	-2.71047	0.602761	-4.49676	6.89962e-06	3.73562e-05	4.42764	15.6211	2.77665
dicarboxylic acid transporter PcaT		15.7945	-2.71238	0.702805	-3.85937	0.000113682	0.000479127	3.31955	45.8653	7.28287
Cyanate transport protein CynX		2.4444	-2.7198	0.728342	-3.73423	0.00018829	0.000748418	3.12586	25.8245	4.0605
Putative stomatin/prohibitin-family membrane protease subunit aq_911		8.23078	-2.72793	0.607448	-4.4908	7.09546e-06	3.82222e-05	4.41768	59.8378	11.5588
UDP-N-acetylmuramate:L-alanyl-gamma-D-glutamyl-meso-diaminopimelate ligase (EC 6.3.2.-)		26.3771	-2.73468	0.524237	-5.21649	1.82345e-07	1.2928e-06	5.88847	28.9462	7.24164
Putative permease PerM (= YfgO)		13.9034	-2.74063	0.703825	-3.8939	9.86438e-05	0.000422858	3.37381	11.083	2.37457
Gluconate transporter family protein		5.04746	-2.74449	0.699609	-3.92289	8.74924e-05	0.000378867	3.42151	229.582	34.4216
FIG005121: SAM-dependent methyltransferase (EC 2.1.1.-)		15.9649	-2.74767	0.627044	-4.38194	1.17628e-05	6.13479e-05	4.2122	828.211	125.343
Paraquat-inducible protein A		29.2916	-2.75071	0.555075	-4.95557	7.212e-07	4.66318e-06	5.33132	46.748	7.37139
POTASSIUM/PROTON ANTIPORTER ROSB		19.4573	-2.75468	0.563267	-4.89055	1.00554e-06	6.40447e-06	5.19352	32.6131	4.95136
Thiol:disulfide interchange protein DsbG precursor		3.51942	-2.79153	0.644918	-4.3285	1.50126e-05	7.72568e-05	4.11206	57.5634	8.17095
putative uricase		23.331	-2.7921	0.796995	-3.50328	0.000459569	0.00164557	2.78368	11.9612	1.8022
Phosphoribosylaminoimidazole carboxylase ATPase subunit (EC 4.1.1.21)		50.5657	-2.79429	0.497457	-5.61715	1.94133e-08	1.62834e-07	6.78825	6.05358	1.23287
Chitin binding protein		2.7125	-2.79549	1.01495	-2.75433	0.00588133	0.0157811	1.80186	19.0537	2.74738
Hypothetical flavoprotein YqcA (clustered with tRNA pseudouridine synthase C)		3.38544	-2.80462	0.75703	-3.70476	0.000211591	0.000834805	3.07842	75.5812	10.6681
Cell envelope-associated transcriptional attenuator LytR-CpsA-Psr, subfamily A1 (as in PMID19099556)		12.005	-2.80659	0.632897	-4.43451	9.22805e-06	4.88456e-05	4.31117	105.545	16.1962
TolA protein		43.6201	-2.80725	0.612276	-4.58494	4.54108e-06	2.55271e-05	4.593	7.525	1.23089
Hybrid sensory histidine kinase in two-component regulatory system with EvgA		3.16275	-2.80996	0.694361	-4.04683	5.19165e-05	0.000235587	3.62785	645.064	93.2071
putative Cytochrome bd2, subunit II		6.69165	-2.82453	0.675105	-4.18384	2.86631e-05	0.000137229	3.86256	99.1576	15.5305
FIG138315: Putative alpha helix protein		21.7986	-2.82625	0.686676	-4.11583	3.85782e-05	0.00017926	3.74652	73.1098	10.5079
Sulfite reductase [NADPH] hemoprotein beta-component (EC 1.8.1.2)		29.7223	-2.82726	0.550384	-5.13689	2.79324e-07	1.92901e-06	5.71467	22.3755	3.26725
Murein-DD-endopeptidase (EC 3.4.99.-)		9.398	-2.83358	0.625225	-4.5321	5.84011e-06	3.21093e-05	4.49337	15.7992	3.10533
FIG138056: a glutathione-dependent thiol reductase		7.00146	-2.83756	0.714229	-3.97291	7.10008e-05	0.000311891	3.506	450.489	65.5575
Filamentous haemagglutinin family outer membrane protein associated with VreARI signalling system		11.2092	-2.84247	0.654564	-4.34254	1.40844e-05	7.27436e-05	4.1382	70.1652	9.70462
Uncharacterized protein with LysM domain, COG1652		28.2618	-2.84715	0.693788	-4.10378	4.06455e-05	0.000187233	3.72762	35.7107	6.00455
Phosphonate ABC transporter permease protein phnE (TC 3.A.1.9.1)		6.22987	-2.85625	0.685512	-4.1666	3.09177e-05	0.000146541	3.83404	131.663	18.4004
Putative lipase in cluster with Phosphatidate cytidylyltransferase		6.78418	-2.85817	0.676909	-4.22239	2.4173e-05	0.00011812	3.92768	17.3184	2.36997
High-affinity leucine-specific transport system, periplasmic binding protein LivK (TC 3.A.1.4.1)		18.3265	-2.86971	0.627967	-4.56984	4.8809e-06	2.72933e-05	4.56394	123.117	17.3027
Phosphoprotein phosphatase PppA		1.2229	-2.881	1.18121	-2.43903	0.0147269	0.0354328	1.45059	21.7832	3.30648
Membrane-bound lytic murein transglycosylase B precursor (EC 3.2.1.-)		28.5558	-2.8958	0.528072	-5.48372	4.16469e-08	3.3046e-07	6.48088	103.707	15.7968
Sigma factor RpoE negative regulatory protein RseB precursor		42.7792	-2.89622	0.59895	-4.8355	1.32814e-06	8.33656e-06	5.07901	68.8419	9.52155
O-acetylhomoserine sulfhydrylase (EC 2.5.1.49)		4.19699	-2.90837	0.834353	-3.48577	0.000490715	0.00174099	2.7592	5.61496	0.870785
Oxidoreductase probably involved in sulfite reduction		2.32692	-2.90997	0.808769	-3.59802	0.000320648	0.00120696	2.91831	87.3966	13.0266
TonB-dependent hemin , ferrichrome receptor		67.1618	-2.91662	0.666397	-4.3767	1.20488e-05	6.27628e-05	4.2023	19.0454	2.69296
ApaG protein		7.71201	-2.91838	0.680085	-4.2912	1.77709e-05	8.96117e-05	4.04764	33.5566	6.21881
S-adenosylmethionine decarboxylase proenzyme (EC 4.1.1.50), prokaryotic class 1A		14.6096	-2.91927	0.681821	-4.28158	1.85573e-05	9.29175e-05	4.0319	17.4834	3.61331
Predicted PTS system, galactosamine-specific IIA component (EC 2.7.1.69)		3.66427	-2.93956	1.22559	-2.39849	0.016463	0.0388205	1.41094	21.926	3.00693
Phosphoribosyl-ATP pyrophosphatase (EC 3.6.1.31)		8.81376	-2.94003	0.566924	-5.18594	2.14929e-07	1.51374e-06	5.81995	64.3986	8.52496
Two-component system response regulator OmpR		22.7071	-2.94861	0.571709	-5.15754	2.50214e-07	1.74209e-06	5.75893	62.6912	8.14966
DedA protein		24.8901	-2.95188	0.485481	-6.08032	1.19943e-09	1.21976e-08	7.91373	3.01694	0.404893
Quinate/shikimate 5-dehydrogenase I delta (EC 1.1.1.25)		1.20661	-2.95313	1.13866	-2.59352	0.00949981	0.0241429	1.61721	1822.11	235.455
Phosphoheptose isomerase (EC 5.3.1.-)		14.0933	-2.95711	0.589268	-5.01827	5.21391e-07	3.46051e-06	5.46086	16.6324	2.62079
Glutathione-regulated potassium-efflux system protein KefB		32.4402	-2.9647	0.558893	-5.30459	1.12926e-07	8.18329e-07	6.08707	1.84333	0.477692
Threonine kinase in B12 biosynthesis		0.367817	-2.97266	1.22802	-2.42069	0.015491	0.0368549	1.4335	35.3234	4.95802
Alkaline phosphatase isozyme conversion protein precursor (EC 3.4.11.-)		3.25373	-2.97803	0.786897	-3.78452	0.000154003	0.00062795	3.20207	3.65739	0.806693
[truncated: 174 more rows]

## Sheet: DE Expression Pattern
	SAMSA2		HUMANn3			Categories higher in CF
[truncated: 20 more rows]
